# Supplementary material for: A chopper amplifier with adaptive biasing OTA for biomedical applications, featuring high gain and CMRR
Source: PLoS One. 2024 Nov 13;19(11):e0313423. doi: 10.1371/journal.pone.0313423 (PMC11559999; doi:10.1371/journal.pone.0313423)
Supplement: S1 Data — (ZIP) [file pone.0313423.s001.zip]

Archive with 10 entries (9 files):
- Graphs-Support files/
- Graphs-Support files/Differential gain corner analysis of overall design..csv
- Graphs-Support files/Figure 10.xlsx
- Graphs-Support files/Figure 11.xlsx
- Graphs-Support files/Figure 12.xlsx
- Graphs-Support files/Figure 13.xlsx
- Graphs-Support files/Figure 18.xlsx
- Graphs-Support files/Figure 7.csv
- Graphs-Support files/Figure 8.csv
- Graphs-Support files/Figure 9.xlsx
