# Supplementary material for: A chopper amplifier with adaptive biasing OTA for biomedical applications, featuring high gain and CMRR
Source: PLoS One. 2024 Nov 13;19(11):e0313423. doi: 10.1371/journal.pone.0313423 (PMC11559999; doi:10.1371/journal.pone.0313423)
Supplement: S1 Data — (ZIP) [file pone.0313423.s001.zip › Graphs-Support files/Differential gain corner analysis of overall design..csv]

Diff-Gain (modelFiles=gpdk.scs:stat) X	Diff-Gain (modelFiles=gpdk.scs:stat) Y	Diff-Gain (modelFiles=gpdk.scs:FF) Y	Diff-Gain (modelFiles=gpdk.scs:FS) Y	Diff-Gain (modelFiles=gpdk.scs:SF) Y	Diff-Gain (modelFiles=gpdk.scs:SS) Y
1	67.01907616	66.60000616	67.26615885	66.63022536	67.30000765
10	67.02053202	66.60132994	67.26769857	66.63155726	67.30155792
100	67.01557504	66.5969842	67.26230628	66.62707097	67.29599762
1000	66.54530401	66.18204856	66.75308943	66.19936795	66.77185831
10000	56.01314083	56.11880483	55.92152437	56.02279538	55.83161277
100000	36.08708555	36.24831961	35.95703159	36.13988627	35.85740964
1000000	11.8196663	12.0887224	11.5269421	11.98896568	11.43847153
10000000	-11.00903066	-10.91611218	-11.01580467	-10.96756799	-11.06158998
100000000	-17.52034191	-16.81061423	-16.64774097	-18.6057402	-18.2735657
1000000000	-41.68450141	-40.06337	-39.28399816	-44.58546233	-43.43475255
10000000000	-74.4188022	-73.42501223	-72.78810229	-76.27605575	-75.58029263
