# Supplementary material for: A chopper amplifier with adaptive biasing OTA for biomedical applications, featuring high gain and CMRR
Source: PLoS One. 2024 Nov 13;19(11):e0313423. doi: 10.1371/journal.pone.0313423 (PMC11559999; doi:10.1371/journal.pone.0313423)
Supplement: S1 Data — (ZIP) [file pone.0313423.s001.zip › Graphs-Support files/Figure 10.xlsx]

## Sheet: Sheet1
Frequency	Output Noise
Hz	mV / √(Hz)
1	11.9219
10	3.35263
100	0.885752
1000	0.262937
10000	0.119248
100000	0.0157423
1000000	0.000804815
10000000	1.95046e-05
100000000	1.88364e-06
1000000000	2.6342e-07
10000000000	2.17135e-08
