# Supplementary material for: A chopper amplifier with adaptive biasing OTA for biomedical applications, featuring high gain and CMRR
Source: PLoS One. 2024 Nov 13;19(11):e0313423. doi: 10.1371/journal.pone.0313423 (PMC11559999; doi:10.1371/journal.pone.0313423)
Supplement: S1 Data — (ZIP) [file pone.0313423.s001.zip › Graphs-Support files/Figure 11.xlsx]

## Sheet: Differential gain corner analys
Diff-Gain (modelFiles=gpdk.scs:stat) X	Diff-Gain (modelFiles=gpdk.scs:stat) Y	Diff-Gain (modelFiles=gpdk.scs:FF) Y	Diff-Gain (modelFiles=gpdk.scs:FS) Y	Diff-Gain (modelFiles=gpdk.scs:SF) Y	Diff-Gain (modelFiles=gpdk.scs:SS) Y
1	63.7382	-55.0874	64.1054	-57.0676	-51.2732
10	65.1293	-55.0874	65.7007	-57.0676	-51.2732
100	65.1384	-55.0874	65.7112	-57.0676	-51.2732
1000	65.1311	-55.0872	65.7024	-57.0669	-51.275
10000	64.128	-55.087	64.5167	-57.0731	-51.4023
100000	49.1192	-55.0922	48.7902	-57.6455	-52.9162
1000000	22.4834	-53.6325	22.2302	-49.3494	-48.6111
10000000	-13.856	-35.4616	-14.428	-28.1743	-28.0586
100000000	-17.5015	-25.6505	-16.705	-24.3574	-23.9833
1000000000	-47.5946	-58.2871	-45.5346	-58.7885	-58.1773
10000000000	-62.5571	-87.9935	-61.8892	-87.947	-97.7005
