# Supplementary material for: A chopper amplifier with adaptive biasing OTA for biomedical applications, featuring high gain and CMRR
Source: PLoS One. 2024 Nov 13;19(11):e0313423. doi: 10.1371/journal.pone.0313423 (PMC11559999; doi:10.1371/journal.pone.0313423)
Supplement: S1 Data — (ZIP) [file pone.0313423.s001.zip › Graphs-Support files/Figure 12.xlsx]

## Sheet: CMRR-Corner
CMRR (modelFiles=gpdk.scs:stat) X	CMRR (modelFiles=gpdk.scs:stat) Y	CMRR (modelFiles=gpdk.scs:FF) Y	CMRR (modelFiles=gpdk.scs:FS) Y	CMRR (modelFiles=gpdk.scs:SF) Y	CMRR (modelFiles=gpdk.scs:SS) Y
1	127.977	9.15155	128.344	7.17138	12.9657
10	129.368	9.15129	129.939	7.17112	12.9655
100	129.352	9.12604	129.925	7.14588	12.9402
1000	127.225	7.00663	127.796	5.02688	10.8188
10000	110.306	-8.90939	110.694	-10.8954	-5.22462
100000	75.5031	-28.7083	75.1742	-31.2615	-26.5323
1000000	35.0854	-41.0305	34.8321	-36.7474	-36.0091
10000000	-1.20017	-22.8058	-1.77214	-15.5185	-15.4027
100000000	-0.66399	-8.81301	0.13254	-7.51987	-7.14576
1000000000	-7.63743	-18.3299	-5.57737	-18.8313	-18.2201
10000000000	6.01714	-19.4192	6.68509	-19.3727	-29.1263
