# Supplementary material for: A chopper amplifier with adaptive biasing OTA for biomedical applications, featuring high gain and CMRR
Source: PLoS One. 2024 Nov 13;19(11):e0313423. doi: 10.1371/journal.pone.0313423 (PMC11559999; doi:10.1371/journal.pone.0313423)
Supplement: S1 Data — (ZIP) [file pone.0313423.s001.zip › Graphs-Support files/Figure 13.xlsx]

## Sheet: Input OffsetVolt-Corner
Input-Offset Voltage (modelFiles=gpdk.scs:stat) X	Input-Offset Voltage (modelFiles=gpdk.scs:stat) Y	Input-Offset Voltage (modelFiles=gpdk.scs:FF) X	Input-Offset Voltage (modelFiles=gpdk.scs:FS) X	Input-Offset Voltage (modelFiles=gpdk.scs:SF) X	Input-Offset Voltage (modelFiles=gpdk.scs:SS) X
1	7.27e-07	7.66e-07	6.98e-07	7.68e-07	7.03e-07
10	7.27e-07	7.66e-07	6.98e-07	7.68e-07	7.03e-07
100	7.27e-07	7.67e-07	6.98e-07	7.68e-07	7.03e-07
1000	7.33e-07	7.72e-07	7.05e-07	7.74e-07	7.09e-07
10000	8.55e-07	8.79e-07	8.48e-07	8.82e-07	8.49e-07
100000	1.34e-06	1.34e-06	1.34e-06	1.34e-06	1.34e-06
1000000	3.18e-06	3.16e-06	3.21e-06	3.17e-06	3.21e-06
10000000	4.01e-05	3.98e-05	4.04e-05	3.92e-05	3.99e-05
100000000	-8.14e-05	-9.14e-05	-9.56e-05	-7.13e-05	-7.45e-05
1000000000	-3.71e-05	-3.77e-05	-3.8e-05	-3.65e-05	-3.67e-05
10000000000	-2.9e-05	-2.99e-05	-3.01e-05	-2.8e-05	-2.81e-05
