# Supplementary material for: A chopper amplifier with adaptive biasing OTA for biomedical applications, featuring high gain and CMRR
Source: PLoS One. 2024 Nov 13;19(11):e0313423. doi: 10.1371/journal.pone.0313423 (PMC11559999; doi:10.1371/journal.pone.0313423)
Supplement: S1 Data — (ZIP) [file pone.0313423.s001.zip › Graphs-Support files/Figure 18.xlsx]

## Sheet: Sheet1
Frequency	Differential Gain	Differential Gain	Differential Gain	Differential Gain	Differential Gain	Differential Gain	Differential Gain	Differential Gain	Differential Gain	Differential Gain	Differential Gain	Differential Gain
Hz	dB	dB	dB	dB	dB	dB	dB	dB	dB	dB	dB	dB
	Temp=0, Corner=FF	Temp=0, Corner=FS	Temp=0, Corner=SF	Temp=0, Corner=SS	Temp=27, Corner=FF	Temp=27, Corner=FS	Temp=27, Corner=SF	Temp=27, Corner=SS	Temp=75, Corner=FF	Temp=75, Corner=FS	Temp=75, Corner=SF	Temp=75, Corner=SS
1	-54.659	64.9413	-56.7805	-66.1855	-55.0874	64.1054	-57.0676	-51.2732	52.4233	-48.1687	-57.6262	-52.2451
10	-54.659	65.7343	-56.7805	-43.9247	-55.0874	65.7007	-57.0676	-51.2732	60.55	-48.1687	-57.6262	-52.2451
100	-54.659	65.7394	-56.7805	-21.9774	-55.0874	65.7112	-57.0676	-51.2732	60.6095	-48.1687	-57.6262	-52.2451
1000	-54.6589	65.7313	-56.78	-4.71036	-55.0872	65.7024	-57.0669	-51.275	60.607	-48.1687	-57.626	-52.2451
10000	-54.6588	64.6239	-56.7858	-2.97849	-55.087	64.5167	-57.0731	-51.4023	60.1786	-48.168	-57.628	-52.2796
100000	-54.6622	49.1058	-57.3207	-3.93515	-55.0922	48.7902	-57.6455	-52.9162	48.524	-48.1843	-58.2532	-53.7934
1000000	-53.6548	22.8066	-49.7999	-23.0264	-53.6325	22.2302	-49.3494	-48.6111	21.7596	-48.5646	-48.6154	-48.0412
10000000	-36.3072	-13.299	-28.6317	-13.4183	-35.4616	-14.428	-28.1743	-28.0586	-15.359	-33.6722	-27.4718	-27.3858
100000000	-24.9975	-15.9564	-23.2024	-18.0568	-25.6505	-16.705	-24.3574	-23.9833	-18.3549	-26.7339	-26.4927	-26.0746
1000000000	-55.3053	-43.5145	-56.2613	-47.7744	-58.2871	-45.5346	-58.7885	-58.1773	-49.2336	-60.8191	-62.557	-61.9908
10000000000	-90.778	-61.3069	-86.9489	-60.488	-87.9935	-61.8892	-87.947	-97.7005	-61.6248	-92.9644	-81.3502	-81.261
