# Supplementary material for: A chopper amplifier with adaptive biasing OTA for biomedical applications, featuring high gain and CMRR
Source: PLoS One. 2024 Nov 13;19(11):e0313423. doi: 10.1371/journal.pone.0313423 (PMC11559999; doi:10.1371/journal.pone.0313423)
Supplement: S1 Data — (ZIP) [file pone.0313423.s001.zip › Graphs-Support files/Figure 7.csv]

/vdm2 X	/vdm2 Y	/Vdm1 Y	/vin2 Y	/vin1 Y
0	-1.199999636	1.141908464	2	0
3.91E-07	-1.200304354	1.141881911	1.9921875	0.0078125
1.17E-06	-1.200491721	1.14184614	1.9765625	0.0234375
1.56E-06	-1.200508143	1.141830599	1.96875	0.03125
2.34E-06	-1.200617823	1.141798298	1.953125	0.046875
3.91E-06	-1.20072234	1.141737955	1.921875	0.078125
4.69E-06	-1.201502933	1.141690388	1.90625	0.09375
6.25E-06	-1.201839291	1.141628357	1.875	0.125
9.38E-06	-1.205058192	1.141454409	1.8125	0.1875
1.09E-05	-1.203656205	1.141455029	1.78125	0.21875
1.41E-05	-1.205110005	1.141397207	1.71875	0.28125
1.92E-05	-1.205856483	1.141586789	1.615430041	0.384569959
2.12E-05	-1.206657365	1.141687837	1.575862559	0.424137441
2.52E-05	-1.207871364	1.141900825	1.496727596	0.503272404
3.31E-05	-1.211280473	1.142275708	1.338457668	0.661542332
3.70E-05	-1.213079423	1.142388166	1.259322704	0.740677296
3.85E-05	-1.213975585	1.142305632	1.230435924	0.769564076
4.01E-05	-1.214923724	1.142206317	1.19734466	0.80265534
4.14E-05	-1.215708362	1.142128289	1.171481943	0.828518057
4.26E-05	-1.216441278	1.142058212	1.147711274	0.852288726
4.39E-05	-1.217273837	1.141987054	1.121794714	0.878205286
4.56E-05	-1.218353157	1.141916134	1.088917625	0.911082375
4.78E-05	-1.219868932	1.141936707	1.044227298	0.955772702
5.08E-05	-1.221753883	1.142974893	0.984280333	1.015719667
5.17E-05	-1.222227761	1.143794215	0.965906702	1.034093298
5.22E-05	-1.222411118	1.144393809	0.956719886	1.043280114
5.31E-05	-1.222716273	1.145935706	0.938346255	1.061653745
5.35E-05	-1.222958151	1.146525443	0.929159439	1.070840561
5.45E-05	-1.229047774	1.13133289	0.910785808	1.089214192
5.53E-05	-1.262478279	1.02232738	0.893195391	1.106804609
5.61E-05	-1.235405112	0.861365388	0.87872779	1.12127221
5.63E-05	-1.048422654	0.821662972	0.874465433	1.125534567
5.64E-05	-0.556828853	0.800985842	0.871054085	1.128945915
5.66E-05	0.319117623	0.787917789	0.867391383	1.132608617
5.67E-05	0.780873647	0.783937908	0.865743019	1.134256981
5.68E-05	1.147226038	0.781003754	0.864231687	1.135768313
5.68E-05	1.181486673	0.780421223	0.863724806	1.136275194
5.69E-05	1.188483099	0.778126275	0.862711045	1.137288955
5.69E-05	1.196009315	0.774613387	0.861551574	1.138448426
5.70E-05	1.194880372	0.771153937	0.860377072	1.139622928
5.70E-05	1.197080222	0.769544358	0.859789822	1.140210178
5.71E-05	1.196443137	0.766559268	0.85861532	1.14138468
5.72E-05	1.19804578	0.76139523	0.856266317	1.143733683
5.74E-05	1.197758088	0.755360747	0.852980235	1.147019765
5.74E-05	1.198561499	0.752684642	0.851337193	1.148662807
5.76E-05	1.198203361	0.747647273	0.84805111	1.15194889
5.79E-05	1.198850463	0.738174764	0.841478944	1.158521056
5.81E-05	1.198487283	0.733780367	0.838360945	1.161639055
5.84E-05	1.198890767	0.724961343	0.832124945	1.167875055
5.90E-05	1.198699057	0.706943047	0.819652946	1.180347054
6.03E-05	1.19909943	0.668896084	0.794708947	1.205291053
6.26E-05	1.199281229	0.590408846	0.748688124	1.251311876
6.56E-05	1.199575332	0.471750401	0.687645876	1.312354124
6.67E-05	1.19959481	0.425792507	0.665092271	1.334907729
6.90E-05	1.199712115	0.334612941	0.619985061	1.380014939
7.35E-05	1.199794412	0.165136983	0.52977064	1.47022936
8.17E-05	1.199900282	-0.083969936	0.366745488	1.633254512
9.08E-05	1.199925422	-0.293442178	0.183372744	1.816627256
0.0001	1.199970038	-0.435571881	0	2
0.000103516	1.200017351	-0.416330917	0	2
0.000105249	1.200018697	-0.406560227	0	2
0.000108714	1.200018291	-0.386702013	0	2
0.000115644	1.200019846	-0.34656437	0	2
0.000129504	1.200015891	-0.273964189	0	2
0.000146646	1.200014884	-0.200798506	0	2
0.000173578	1.200010271	-0.111760427	0	2
0.000218024	1.200008056	-0.006790608	0	2
0.000225836	1.200005405	0.008049794	0	2
0.000241461	1.200004433	0.035341595	0	2
0.000251504	1.200001195	0.051414512	0	2
0.00025783	1.200001459	0.061009476	0	2
0.000262454	1.199998719	0.067790501	0	2
0.000266053	1.199999099	0.072929031	0	2
0.000268757	1.199996387	0.076726538	0	2
0.000270721	1.199996609	0.079435152	0	2
0.000272149	1.199994046	0.081397901	0	2
0.000273199	1.199993857	0.082813015	0	2
0.000273974	1.199991686	0.083874725	0	2
0.000274545	1.199990569	0.084627095	0	2
0.000274966	1.199989537	0.085211261	0	2
0.000275275	1.199986499	0.085602325	0	2
0.000275504	1.199988174	0.085934768	0	2
0.000275673	1.199981647	0.086131277	0	2
0.000275798	1.199988252	0.086328312	0	2
0.000275891	1.1999776	0.086423547	0	2
0.000275962	1.199990392	0.086545137	0	2
0.000276017	1.199980237	0.086594761	0	2
0.000276062	1.200000343	0.086675534	0	2
0.000276114	1.200006949	0.086728544	0	2
0.000276125	1.200031302	0.086760239	0	2
0.000276136	1.200019005	0.086761409	0	2
0.000276146	1.199994079	0.086775752	0	2
0.000276157	1.199911079	0.086768404	0	2
0.000276167	1.199810113	0.086771504	0	2
0.000276177	1.199670227	0.086763509	0	2
0.000276185	1.199577843	0.086773538	0	2
0.000276194	1.199481495	0.086782042	0	2
0.000276203	1.199422294	0.086802596	0	2
0.000276213	1.199368718	0.086819781	0	2
0.000276224	1.1992782	0.086836907	0	2
0.000276227	1.199119847	0.086813655	0	2
0.000276228	1.199153279	0.086817242	0	2
0.000276231	1.199264036	0.08685267	0	2
0.000276232	1.199302317	0.086867354	0	2
0.000276235	1.199374344	0.086892744	0	2
0.000276238	1.199467233	0.086924473	0	2
0.000276244	1.199555772	0.086950303	0	2
0.000276251	1.199614128	0.086961984	0	2
0.000276264	1.199655457	0.086966851	0	2
0.000276288	1.199699527	0.086982141	0	2
0.000276337	1.19975623	0.087036501	0	2
0.000276434	1.199822986	0.087163323	0	2
0.000276629	1.199893012	0.087420055	0	2
0.000276955	1.199935467	0.087851839	0	2
0.000277085	1.199940397	0.088023333	0	2
0.000277344	1.19994746	0.088366297	0	2
0.000277733	1.19995574	0.088880658	0	2
0.000278512	1.199966015	0.089906117	0	2
0.000280071	1.1999783	0.091943207	0	2
0.000283187	1.199988586	0.095963537	0	2
0.000289367	1.199996399	0.103730038	0	2
0.000298449	1.199999659	0.114675059	0	2
0.00031294	1.200001988	0.131080809	0	2
0.000336026	1.200002584	0.154871181	0	2
0.000375147	1.200003246	0.189815057	0	2
0.000438904	1.200002643	0.23603389	0	2
0.000543324	1.200002608	0.292890886	0	2
0.000713811	1.200001542	0.356986899	0	2
0.000974365	1.200001632	0.420280447	0	2
0.001322616	1.200000616	0.474198079	0	2
0.001807691	1.200001124	0.52258896	0	2
0.002501571	1.200000012	0.567345466	0	2
0.003506161	1.200001043	0.610528379	0	2
0.003692891	1.200001828	0.625911891	0	2
0.003786256	1.200002714	0.636476473	0	2
0.003972986	1.200000226	0.650931301	0	2
0.004063337	1.20000054	0.65360519	0	2
0.00424404	1.1999993	0.655820986	0	2
0.004449726	1.200000069	0.656485748	0	2
0.004724863	1.199999148	0.65649231	0	2
0.005	1.200000099	0.65659192	0	2
0.005001563	1.201367597	0.709514929	0.03125	1.96875
0.005004688	1.201483667	0.82254491	0.09375	1.90625
0.005008987	1.199091361	0.917088581	0.179735082	1.820264918
0.005012951	1.202694716	0.934418089	0.259018147	1.740981853
0.005014711	1.201215013	0.940740211	0.294225581	1.705774419
0.005018232	1.20146131	0.952001095	0.36464045	1.63535955
0.005024427	1.202514972	0.966300278	0.488532914	1.511467086
0.005031444	1.20121188	0.978175283	0.628887699	1.371112301
0.00503389	1.203014246	0.981466483	0.677804947	1.322195053
0.005035113	1.201821466	0.983074744	0.702263571	1.297736429
0.005035725	1.202190267	0.983824853	0.714492884	1.285507116
0.005036948	1.201857146	0.985293219	0.738951508	1.261048492
0.005037997	1.201411128	0.986489817	0.759944777	1.240055223
0.005039015	1.201112395	0.987621756	0.780296878	1.219703122
0.005040398	1.200849914	0.989122209	0.807959751	1.192040249
0.005041597	1.200719721	0.99038642	0.831938197	1.168061803
0.005042842	1.200647421	0.991662409	0.856847412	1.143152588
0.005044202	1.20063782	0.993014292	0.884035446	1.115964554
0.005045931	1.200806942	0.994680419	0.91861689	1.08138311
0.005048287	1.20200602	0.996911897	0.96574266	1.03425734
0.005051425	1.21103632	1.000303292	1.02849096	0.97150904
0.005052388	1.217001381	1.001602949	1.047755174	0.952244826
0.005052869	1.220309366	1.002312386	1.057387281	0.942612719
0.005053833	1.207859336	1.002400452	1.076651495	0.923348505
0.005054302	1.111464072	0.999007572	1.086038093	0.913961907
0.005054483	0.995521634	0.995251096	1.089662718	0.910337282
0.005054846	0.500347921	0.979932778	1.09691197	0.90308803
0.005055177	-0.213026326	0.959165364	1.103539914	0.896460086
0.005055294	-0.515493841	0.950767566	1.10588939	0.89411061
0.005055529	-1.125955904	0.934873797	1.110588342	0.889411658
0.005055661	-1.200566083	0.934250668	1.113211705	0.886788295
0.005055692	-1.196045993	0.934764097	1.11384892	0.88615108
0.005055756	-1.19856634	0.935441615	1.11512335	0.88487665
0.005055852	-1.197459562	0.936573903	1.117032742	0.882967258
0.005055979	-1.199684069	0.93793129	1.119580449	0.880419551
0.005056041	-1.198387672	0.938642949	1.120819979	0.879180021
0.005056165	-1.199902806	0.939913127	1.123299038	0.876700962
0.005056413	-1.198893284	0.942445603	1.128257157	0.871742843
0.005056503	-1.199961232	0.943285465	1.130060433	0.869939567
0.005056683	-1.199023527	0.9449962	1.133666984	0.866333016
0.005057044	-1.199916261	0.948124913	1.140880085	0.859119915
0.005057625	-1.199282613	0.952710204	1.152503781	0.847496219
0.005057911	-1.199852352	0.954735529	1.158226338	0.841773662
0.005058484	-1.199410933	0.958500695	1.169671454	0.830328546
0.005059628	-1.199775642	0.96494645	1.192561685	0.807438315
0.005061917	-1.199655596	0.97503445	1.238342148	0.761657852
0.005063062	-1.199805507	0.979038567	1.261232379	0.738767621
0.005065351	-1.199800584	0.985818016	1.307012842	0.692987158
0.005069929	-1.199917541	0.996171385	1.398573768	0.601426232
0.00507182	-1.19991141	0.999543282	1.436404305	0.563595695
0.005075603	-1.199953537	1.005316047	1.512065379	0.487934621
0.005083169	-1.199960534	1.014125002	1.663387527	0.336612473
0.005091585	-1.199983551	1.020915231	1.831693764	0.168306236
0.0051	-1.199978524	1.02563482	2	0
0.005104208	-1.200006598	1.027826254	2	0
0.005111039	-1.20000529	1.031109697	2	0
0.005117695	-1.200005426	1.033871897	2	0
0.005131007	-1.200003944	1.038638161	2	0
0.00515763	-1.200003581	1.04628471	2	0
0.005205967	-1.200001779	1.054810371	2	0
0.005229735	-1.200002459	1.054743448	2	0
0.005239887	-1.200001261	1.052708189	2	0
0.005248174	-1.200002176	1.049473489	2	0
0.00525558	-1.200000945	1.045062851	2	0
0.005261287	-1.200001858	1.040482014	2	0
0.005265272	-1.200000639	1.036506601	2	0
0.005268101	-1.200001582	1.033163036	2	0
0.005270198	-1.200000418	1.030300564	2	0
0.005271761	-1.200001355	1.027859481	2	0
0.005272914	-1.200000279	1.025817402	2	0
0.005273758	-1.200001175	1.024131934	2	0
0.005274378	-1.200000233	1.02274717	2	0
0.005274835	-1.200001023	1.021612578	2	0
0.005275172	-1.200000279	1.020688532	2	0
0.00527542	-1.200000872	1.019941093	2	0
0.005275604	-1.200000404	1.019344118	2	0
0.005275739	-1.200000705	1.018873243	2	0
0.005275841	-1.20000055	1.018510735	2	0
0.005275917	-1.200000517	1.018238466	2	0
0.005275976	-1.200000567	1.018052035	2	0
0.005276023	-1.200000217	1.017952882	2	0
0.005276078	-1.200000004	1.01799592	2	0
0.005276095	-1.199999216	1.018102544	2	0
0.005276104	-1.19999949	1.018166965	2	0
0.005276114	-1.199999916	1.018199596	2	0
0.005276125	-1.20000151	1.018102135	2	0
0.005276135	-1.200003834	1.017813274	2	0
0.005276145	-1.200006702	1.017257559	2	0
0.005276154	-1.200009204	1.016462319	2	0
0.005276165	-1.20001126	1.015404574	2	0
0.005276173	-1.200012475	1.014376147	2	0
0.005276183	-1.200013426	1.013213843	2	0
0.005276193	-1.200014921	1.011774047	2	0
0.005276198	-1.200019323	1.010896959	2	0
0.0052762	-1.200021275	1.010419204	2	0
0.005276204	-1.200012691	1.009860239	2	0
0.005276205	-1.200011559	1.009762711	2	0
0.005276208	-1.200009697	1.009579601	2	0
0.005276211	-1.200008697	1.009293864	2	0
0.005276218	-1.200007667	1.008773471	2	0
0.005276228	-1.200007249	1.008068255	2	0
0.005276245	-1.200006311	1.006970613	2	0
0.005276279	-1.200005477	1.005007807	2	0
0.005276347	-1.200003884	1.001757149	2	0
0.005276482	-1.200002305	0.996978674	2	0
0.005276752	-1.200000326	0.991031343	2	0
0.005277118	-1.199999503	0.986226142	2	0
0.005277234	-1.199999103	0.985036638	2	0
0.005277464	-1.199998874	0.982860848	2	0
0.005277925	-1.199997869	0.979200096	2	0
0.005278766	-1.199996597	0.974270768	2	0
0.005280449	-1.199993572	0.968505559	2	0
0.005283815	-1.199989975	0.964701791	2	0
0.005289131	-1.199989427	0.966634218	2	0
0.005291527	-1.199990322	0.968788986	2	0
0.005296319	-1.199991477	0.973449078	2	0
0.005305903	-1.199993837	0.98229491	2	0
0.005325072	-1.199996139	0.996231075	2	0
0.005361401	-1.199998243	1.013550113	2	0
0.005417092	-1.199998994	1.029498094	2	0
0.005505915	-1.199999697	1.044928193	2	0
0.005649857	-1.199999634	1.060138664	2	0
0.005710208	-1.199999993	1.064628606	2	0
0.005830911	-1.199999649	1.072012476	2	0
0.005891262	-1.200000059	1.075083312	2	0
0.006011965	-1.199999625	1.080407197	2	0
0.006253371	-1.200000104	1.088808633	2	0
0.00637305	-1.199999577	1.092144554	2	0
0.006612409	-1.200000137	1.097794589	2	0
0.006732088	-1.199999517	1.100200682	2	0
0.006971446	-1.200000172	1.10441922	2	0
0.007450164	-1.19999938	1.111139052	2	0
0.007639067	-1.200000255	1.11329174	2	0
0.008016874	-1.199999267	1.117026119	2	0
0.008204819	-1.200000329	1.11863911	2	0
0.008298791	-1.199999225	1.119394598	2	0
0.008486736	-1.20000048	1.120815634	2	0
0.008572627	-1.199999562	1.121427278	2	0
0.008615572	-1.200000923	1.121724906	2	0
0.008701464	-1.199999793	1.122304397	2	0
0.008865755	-1.200000914	1.123358068	2	0
0.0089479	-1.199998793	1.123859099	2	0
0.008988973	-1.200000683	1.124103572	2	0
0.009071118	-1.199998496	1.124580828	2	0
0.009235409	-1.20000051	1.125491326	2	0
0.009303669	-1.199998331	1.125852992	2	0
0.00944019	-1.200000506	1.126549253	2	0
0.00971323	-1.199998329	1.127841808	2	0
0.01	-1.200000545	1.129069303	2	0
0.010001563	-1.200554056	1.128996784	1.96875	0.03125
0.010004688	-1.200362235	1.12889819	1.90625	0.09375
0.010008728	-1.208215093	1.128588292	1.825439052	0.174560948
0.010012477	-1.196710892	1.128822145	1.750464641	0.249535359
0.010018725	-1.21228554	1.128635622	1.625509249	0.374490751
0.010024862	-1.205154352	1.129221425	1.502759594	0.497240406
0.010032553	-1.211320387	1.129548197	1.348931419	0.651068581
0.01003499	-1.211743239	1.129676412	1.30019124	0.69980876
0.010036209	-1.212587978	1.129705387	1.27582115	0.72417885
0.010037093	-1.213018342	1.129695557	1.258134439	0.741865561
0.010038252	-1.213657325	1.129642586	1.234964792	0.765035208
0.01003923	-1.214185245	1.129589041	1.215399143	0.784600857
0.010040295	-1.21480544	1.129527886	1.194101931	0.805898069
0.010041484	-1.215489668	1.129460595	1.170316448	0.829683552
0.010042696	-1.216234227	1.129393306	1.146074658	0.853925342
0.010044079	-1.217084346	1.129323592	1.1184233	0.8815767
0.010045764	-1.218179156	1.129261492	1.084722481	0.915277519
0.010048058	-1.21968003	1.129320801	1.038841611	0.961158389
0.010051126	-1.221508782	1.130663876	0.977476236	1.022523764
0.010052072	-1.22192038	1.131700322	0.958561383	1.041438617
0.010052545	-1.222085172	1.132434085	0.949103956	1.050896044
0.010053491	-1.222561541	1.133558517	0.930189103	1.069810897
0.01005484	-1.242770201	1.072860047	0.903190343	1.096809657
0.010055115	-1.25381207	1.037665983	0.897693902	1.102306098
0.010055665	-1.27784892	0.927399326	0.88670102	1.11329898
0.010055892	-1.27685993	0.874288326	0.882150488	1.117849512
0.010056006	-1.263669833	0.850566314	0.879875222	1.120124778
0.010056234	-1.010854337	0.81559118	0.875324691	1.124675309
0.010056408	-0.440419147	0.798522181	0.871843023	1.128156977
0.010056579	0.402464627	0.788190585	0.868423685	1.131576315
0.010056649	0.790566211	0.785124925	0.86701407	1.13298593
0.010056728	1.15103507	0.782264471	0.865447728	1.134552272
0.010056752	1.181532496	0.781732239	0.864963652	1.135036348
0.0100568	1.188572448	0.779623751	0.863995499	1.136004501
0.01005686	1.195898746	0.776128682	0.862806639	1.137193361
0.010056919	1.19508352	0.772697331	0.861619025	1.138380975
0.010056949	1.19706199	0.771095114	0.861025219	1.138974781
0.010057008	1.196558036	0.768120708	0.859837606	1.140162394
0.010057127	1.19802958	0.762959231	0.857462379	1.142537621
0.01005717	1.197534869	0.761284278	0.856596407	1.143403593
0.010057257	1.198274043	0.758168877	0.854864464	1.145135536
0.01005743	1.198156389	0.752531563	0.851400576	1.148599424
0.010057768	1.198763323	0.742608049	0.844648528	1.155351472
0.010058443	1.198629001	0.723529233	0.831144431	1.168855569
0.010058748	1.198890429	0.714790096	0.825044817	1.174955183
0.010059358	1.198795406	0.69682824	0.81284559	1.18715441
0.010060578	1.199125189	0.658840788	0.788447135	1.211552865
0.010063017	1.199338503	0.573673916	0.739650225	1.260349775
0.010063887	1.199472078	0.540492935	0.722252062	1.277747938
0.010065627	1.199534219	0.471258529	0.687455736	1.312544264
0.010069107	1.199712359	0.33019144	0.617863084	1.382136916
0.010070778	1.199740623	0.264994164	0.58444101	1.41555899
0.01007412	1.199821843	0.143695678	0.517596862	1.482403138
0.010080805	1.199880511	-0.061423636	0.383908565	1.616091435
0.010090402	1.199935932	-0.285557099	0.191954282	1.808045718
0.0101	1.199959024	-0.436053794	1.22E-14	2
0.010103595	1.200017358	-0.416378057	0	2
0.010110715	1.20001966	-0.375580444	0	2
0.010117475	1.200018629	-0.336720467	0	2
0.010130993	1.200016643	-0.26733861	0	2
0.010148847	1.200013554	-0.192818863	0	2
0.010179472	1.200010859	-0.095567727	0	2
0.010222153	1.200006353	0.000972518	0	2
0.010229705	1.20000606	0.014957088	0	2
0.01024481	1.200002586	0.040654635	0	2
0.010253842	1.200002103	0.054899369	0	2
0.010259424	1.199999614	0.063213754	0	2
0.0102636	1.199999954	0.069341947	0	2
0.010266898	1.199997008	0.073972003	0	2
0.010269368	1.199997953	0.077481914	0	2
0.010271153	1.19999403	0.079880993	0	2
0.010272448	1.199996219	0.081714175	0	2
0.010273402	1.199990394	0.08294274	0	2
0.010274107	1.19999495	0.083965544	0	2
0.010274627	1.199985591	0.08459168	0	2
0.010275009	1.199994681	0.085182064	0	2
0.010275291	1.199979138	0.085478681	0	2
0.010275499	1.199996161	0.085840542	0	2
0.010275653	1.199971276	0.085961834	0	2
0.010275767	1.199999433	0.086196638	0	2
0.010275853	1.19996535	0.086233298	0	2
0.010275918	1.200003276	0.086390393	0	2
0.010275969	1.19997029	0.086397578	0	2
0.010276032	1.200019258	0.086536753	0	2
0.010276063	1.200010962	0.086532669	0	2
0.010276075	1.20002986	0.086585147	0	2
0.010276084	1.199981338	0.08655817	0	2
0.010276095	1.199916935	0.086585278	0	2
0.010276104	1.199796386	0.08655705	0	2
0.010276115	1.19966997	0.086576148	0	2
0.010276123	1.199558052	0.08656345	0	2
0.010276133	1.199479836	0.086593235	0	2
0.010276142	1.199409866	0.086596713	0	2
0.010276151	1.199368515	0.08662947	0	2
0.010276163	1.199233121	0.086627376	0	2
0.010276165	1.199110723	0.086618595	0	2
0.01027617	1.199348597	0.086669677	0	2
0.010276172	1.19935055	0.086688489	0	2
0.010276174	1.199442037	0.086713693	0	2
0.010276178	1.199509958	0.0867395	0	2
0.010276186	1.19960501	0.086760391	0	2
0.010276198	1.199648444	0.086767373	0	2
0.010276219	1.199698473	0.086777531	0	2
0.010276262	1.199744066	0.086821929	0	2
0.010276347	1.199816021	0.086931376	0	2
0.010276517	1.199877467	0.087156059	0	2
0.010276836	1.1999358	0.087578504	0	2
0.010276962	1.199933628	0.087745972	0	2
0.010277214	1.199949577	0.088079846	0	2
0.01027759	1.199950072	0.088577394	0	2
0.010278343	1.199968628	0.089568567	0	2
0.010279847	1.199973365	0.091538865	0	2
0.010282856	1.199991963	0.095428227	0	2
0.010288756	1.19999199	0.10286564	0	2
0.010297563	1.200003537	0.113527477	0	2
0.010311488	1.199997708	0.129396193	0	2
0.010333811	1.20000688	0.152616549	0	2
0.010371411	1.19999869	0.186656353	0	2
0.010432689	1.200007591	0.23194028	0	2
0.010533137	1.199997178	0.288062819	0	2
0.010697752	1.200007864	0.351945003	0	2
0.010761583	1.199995524	0.370933994	0	2
0.010889245	1.200008251	0.402632545	0	2
0.011144569	1.199993315	0.449588158	0	2
0.011254241	1.200009334	0.465335982	0	2
0.011473584	1.199991777	0.491627018	0	2
0.011583256	1.200010375	0.502785141	0	2
0.011802599	1.199990368	0.522181924	0	2
0.012241286	1.200012564	0.552747245	0	2
0.012866766	1.199986132	0.58483378	0	2
0.013101588	1.200015654	0.594663932	0	2
0.013571231	1.199983161	0.615116694	0	2
0.013602381	1.200020013	0.617710431	0	2
0.01366468	1.199982783	0.623965941	0	2
0.013789278	1.20002388	0.637904233	0	2
0.013841672	1.199979001	0.642764099	0	2
0.01394646	1.200024826	0.649541989	0	2
0.013993499	1.199976139	0.651505551	0	2
0.014087576	1.200024889	0.653869048	0	2
0.014134614	1.199975089	0.654732672	0	2
0.014228691	1.200024719	0.655524295	0	2
0.014416844	1.199974526	0.656409179	0	2
0.014708422	1.200024701	0.656483304	0	2
0.015	1.199974509	0.65661817	0	2
0.015001563	1.201367318	0.709527317	0.03125	1.96875
0.015004688	1.201484584	0.822546737	0.09375	1.90625
0.015008986	1.199085153	0.917091909	0.17972271	1.82027729
0.01501295	1.202700461	0.934415347	0.258996383	1.741003617
0.015019992	1.200128038	0.956710502	0.399841955	1.600158045
0.015025655	1.20243996	0.969329722	0.513101988	1.486898012
0.015034748	1.202490391	0.98281074	0.694960925	1.305039075
0.015037481	1.200285887	0.986299135	0.749627294	1.250372706
0.015038838	1.20150807	0.987766026	0.776750244	1.223249756
0.01504029	1.200596953	0.989358137	0.805806646	1.194193354
0.015041441	1.200748808	0.990558509	0.828818886	1.171181114
0.015042642	1.200608526	0.991787859	0.852841003	1.147158997
0.015043963	1.200618588	0.993096474	0.879261568	1.120738432
0.015045646	1.200740031	0.994714119	0.912924411	1.087075589
0.015047903	1.201657506	0.996832611	0.958050634	1.041949366
0.015050932	1.208522721	0.99995598	1.018640327	0.981359673
0.01505186	1.213341252	1.001108177	1.037194029	0.962805971
0.015052324	1.216596158	1.001766498	1.046470881	0.953529119
0.015053251	1.221358754	1.003018392	1.065024583	0.934975417
0.015053678	1.217904521	1.003220332	1.073553335	0.926446665
0.015054248	1.146962388	1.000521043	1.084951092	0.915048908
0.015054331	1.120510189	0.99961023	1.086625617	0.913374383
0.015054499	1.011879776	0.996064303	1.089974667	0.910025333
0.015054766	0.67570732	0.985536268	1.095321252	0.904678748
0.015055203	-0.230525102	0.958968265	1.104065141	0.895934859
0.015055314	-0.52007938	0.950921896	1.10627361	0.89372639
0.015055535	-1.115768889	0.935311498	1.110690547	0.889309453
0.015055565	-1.161149386	0.934342269	1.111304503	0.888695497
0.015055627	-1.189693673	0.934243043	1.112532416	0.887467584
0.015055733	-1.198536704	0.935254351	1.114669671	0.885330329
0.015055815	-1.197452169	0.936233979	1.116305419	0.883694581
0.01505585	-1.198622042	0.936592416	1.116994439	0.883005561
0.015055919	-1.198380578	0.937373377	1.118372481	0.881627519
0.015056056	-1.199372043	0.938848779	1.121128563	0.878871437
0.015056297	-1.199174892	0.941354146	1.125946516	0.874053484
0.015056418	-1.199640324	0.94253186	1.128355493	0.871644507
0.015056659	-1.199302824	0.944818109	1.133173447	0.866826553
0.01505714	-1.199685572	0.94898263	1.142809354	0.857190646
0.015057381	-1.199431558	0.950906214	1.147627307	0.852372693
0.015057863	-1.199695159	0.954445039	1.157263214	0.842736786
0.015058827	-1.19955806	0.960613362	1.176535029	0.823464971
0.015060754	-1.19971019	0.97035967	1.215078657	0.784921343
0.015061718	-1.199688116	0.974274973	1.234350471	0.765649529
0.015063645	-1.199791272	0.980926142	1.272894099	0.727105901
0.015067499	-1.199863455	0.99116371	1.349981356	0.650018644
0.015075208	-1.19994678	1.00506033	1.504155869	0.495844131
0.015077134	-1.199947527	1.007609848	1.542678153	0.457321847
0.015080986	-1.199965418	1.012067517	1.619722722	0.380277278
0.015088691	-1.199972548	1.018994482	1.773811859	0.226188141
0.0151	-1.199986052	1.025814549	2	4.69E-14
0.01510444	-1.200006587	1.028102182	2	0
0.015112065	-1.200005175	1.031703378	2	0
0.015119683	-1.200005313	1.034771879	2	0
0.015134917	-1.200003703	1.040005601	2	0
0.015165387	-1.200003413	1.048260012	2	0
0.015212387	-1.200001674	1.055300221	2	0
0.015233199	-1.200002417	1.054376864	2	0
0.015242139	-1.200001223	1.052183617	2	0
0.015250504	-1.200002134	1.048510561	2	0
0.015257465	-1.200000907	1.043977322	2	0
0.015262569	-1.200001814	1.039608107	2	0
0.015266144	-1.200000634	1.035865849	2	0
0.015268734	-1.200001532	1.032679982	2	0
0.015270661	-1.200000452	1.029946253	2	0
0.015272092	-1.200001285	1.027630422	2	0
0.015273144	-1.20000037	1.025703359	2	0
0.015273914	-1.200001063	1.02411472	2	0
0.015274481	-1.200000401	1.022809777	2	0
0.015274898	-1.200000845	1.02174225	2	0
0.015275206	-1.200000534	1.020874542	2	0
0.015275433	-1.200000628	1.020174981	2	0
0.015275601	-1.200000712	1.019618572	2	0
0.015275726	-1.200000455	1.019182143	2	0
0.015275819	-1.2000008	1.018848191	2	0
0.015275889	-1.200000374	1.018602357	2	0
0.015275944	-1.200000635	1.01844173	2	0
0.015275989	-1.200000161	1.018370891	2	0
0.01527604	-1.199999883	1.018462388	2	0
0.015276052	-1.199999312	1.018542069	2	0
0.015276062	-1.199999666	1.018609638	2	0
0.015276072	-1.200000459	1.018603224	2	0
0.015276083	-1.200002457	1.018424403	2	0
0.015276092	-1.200004988	1.018044436	2	0
0.015276103	-1.200007975	1.017333225	2	0
0.015276111	-1.200009889	1.016591602	2	0
0.01527612	-1.200011624	1.015573173	2	0
0.015276129	-1.200012717	1.014547711	2	0
0.015276138	-1.200013663	1.013325563	2	0
0.01527615	-1.200016317	1.011663693	2	0
0.015276153	-1.200021538	1.011024499	2	0
0.015276158	-1.200012602	1.010220239	2	0
0.01527616	-1.200011282	1.010128224	2	0
0.015276162	-1.200009214	1.009950826	2	0
0.015276165	-1.200008534	1.009676373	2	0
0.015276173	-1.200007531	1.009151108	2	0
0.015276186	-1.20000704	1.008235999	2	0
0.01527621	-1.20000585	1.006753329	2	0
0.015276258	-1.200004919	1.004195787	2	0
0.015276354	-1.200003037	1.000183743	2	0
0.015276545	-1.20000148	0.99473988	2	0
0.015276867	-1.1999998	0.989258313	2	0
0.015276994	-1.199999804	0.98773117	2	0
0.015277249	-1.199999038	0.985021008	2	0
0.015277632	-1.199998623	0.981604333	2	0
0.0152784	-1.199997035	0.976414488	2	0
0.015279935	-1.199994709	0.97010029	2	0
0.015283005	-1.199990444	0.965293743	2	0
0.015287888	-1.199989488	0.965999504	2	0
0.015290079	-1.199989806	0.967741958	2	0
0.015294462	-1.199991263	0.971827481	2	0
0.015303229	-1.199993109	0.980051171	2	0
0.015320761	-1.199995972	0.993554381	2	0
0.015354517	-1.199997775	1.010935112	2	0
0.015405177	-1.199999135	1.026709454	2	0
0.015487114	-1.199999339	1.042250432	2	0
0.015618163	-1.199999957	1.057382289	2	0
0.015673959	-1.19999961	1.061926914	2	0
0.015785551	-1.200000045	1.069396513	2	0
0.015841347	-1.199999631	1.072498962	2	0
0.015952939	-1.200000083	1.077879148	2	0
0.016176123	-1.19999957	1.086366404	2	0
0.01627358	-1.20000015	1.089357285	2	0
0.016468492	-1.199999504	1.094512907	2	0
0.016565948	-1.200000196	1.096748088	2	0
0.01676086	-1.199999436	1.100712873	2	0
0.017150685	-1.200000278	1.107160225	2	0
0.017716812	-1.199999216	1.114148167	2	0
0.017928837	-1.200000413	1.116238522	2	0
0.018352887	-1.199999062	1.11984399	2	0
0.018396817	-1.200000576	1.120178852	2	0
0.018484677	-1.199999134	1.120827171	2	0
0.018528606	-1.200000843	1.121143571	2	0
0.018616466	-1.199999421	1.121756449	2	0
0.018658834	-1.200001335	1.122045279	2	0
0.018743569	-1.199999418	1.122605492	2	0
0.018785937	-1.200001328	1.122879641	2	0
0.018870673	-1.199998892	1.123411557	2	0
0.01891304	-1.200001036	1.123672036	2	0
0.018997776	-1.199998443	1.124177597	2	0
0.019040144	-1.200000879	1.124425332	2	0
0.019124879	-1.199998175	1.124906308	2	0
0.01929435	-1.200000779	1.125825216	2	0
0.019370148	-1.199998041	1.126216174	2	0
0.019521743	-1.200000798	1.126968297	2	0
0.019760871	-1.199998043	1.128071471	2	0
0.02	-1.200000839	1.129085513	2	0
0.020001563	-1.20055391	1.129012624	1.96875	0.03125
0.020004688	-1.200363292	1.128913941	1.90625	0.09375
0.020008729	-1.208244331	1.128603327	1.825417643	0.174582357
0.020012479	-1.196688962	1.128838441	1.750425998	0.249574002
0.020018745	-1.2123123	1.128651961	1.625103611	0.374896389
0.020024874	-1.205180171	1.129237258	1.502513804	0.497486196
0.020032567	-1.211321076	1.129564638	1.348661893	0.651338107
0.020035007	-1.211757282	1.129692601	1.299854404	0.700145596
0.020036227	-1.212596626	1.129721261	1.275450659	0.724549341
0.020037111	-1.21303319	1.129710495	1.257789505	0.742210495
0.020038264	-1.213664454	1.129657579	1.234728988	0.765271012
0.020039244	-1.214199256	1.129603719	1.215114565	0.784885435
0.020040307	-1.214813948	1.1295428	1.193866501	0.806133499
0.020041495	-1.215502452	1.129475475	1.170109362	0.829890638
0.020042707	-1.216243604	1.129408273	1.145854614	0.854145386
0.020044092	-1.21709981	1.129338414	1.118153959	0.881846041
0.020045781	-1.218194191	1.129276628	1.084372939	0.915627061
0.020048083	-1.219703828	1.129338833	1.03834784	0.96165216
0.020051157	-1.221527563	1.130711147	0.97685669	1.02314331
0.020052105	-1.221939297	1.131767512	0.957904158	1.042095842
0.020052579	-1.22209941	1.132512082	0.948427892	1.051572108
0.020053526	-1.222611669	1.13355299	0.92947536	1.07052464
0.020054831	-1.242295458	1.074785652	0.903379995	1.096620005
0.020055105	-1.253288978	1.039927967	0.8979052	1.1020948
0.020055652	-1.277693154	0.930656915	0.88695561	1.11304439
0.020055857	-1.27926388	0.882203553	0.882851108	1.117148892
0.020056102	-1.211019656	0.834378165	0.87795864	1.12204136
0.020056254	-0.977208994	0.81341843	0.874916025	1.125083975
0.020056299	-0.848645915	0.808423888	0.874022564	1.125977436
0.020056388	-0.520149215	0.800222063	0.872235642	1.127764358
0.020056567	0.329699759	0.788878521	0.868661799	1.131338201
0.020056724	1.133630237	0.782168992	0.865518309	1.134481691
0.020056762	1.186337432	0.781360174	0.864762645	1.135237355
0.020056837	1.190177676	0.777645856	0.863251317	1.136748683
0.020056934	1.199074485	0.771971747	0.861320716	1.138679284
0.020056953	1.195258991	0.770950117	0.860947303	1.139052697
0.02005699	1.19780647	0.76904528	0.860200475	1.139799525
0.020057065	1.196655435	0.765575279	0.85870682	1.14129318
0.020057147	1.198299621	0.762195374	0.857059178	1.142940822
0.020057188	1.19744244	0.760631354	0.856235357	1.143764643
0.020057271	1.198420591	0.75770989	0.854587715	1.145412285
0.020057435	1.198058427	0.752374391	0.85129243	1.14870757
0.020057714	1.198824099	0.744164122	0.84572761	1.15427239
0.020057853	1.198409992	0.740221091	0.8429452	1.1570548
0.020058131	1.198878491	0.732386415	0.83738038	1.16261962
0.020058687	1.198628808	0.716531828	0.826250739	1.173749261
0.020058966	1.198947706	0.70844529	0.820685919	1.179314081
0.020059522	1.198799545	0.691869519	0.809556279	1.190443721
0.020060635	1.199153489	0.656972449	0.787296998	1.212703002
0.020062861	1.199312962	0.579491323	0.742778437	1.257221563
0.020063748	1.199470672	0.545883842	0.725037073	1.274962927
0.020065522	1.199521586	0.475509789	0.689554346	1.310445654
0.020069071	1.199715198	0.33163712	0.618588892	1.381411108
0.020075735	1.19982675	0.089672301	0.485293738	1.514706262
0.020083649	1.199912301	-0.135340918	0.327022501	1.672977499
0.020091824	1.199927502	-0.313247642	0.163511251	1.836488749
0.0201	1.199972118	-0.436043929	1.22E-14	2
0.02010311	1.20001725	-0.419087267	0	2
0.020104666	1.200018572	-0.410353593	0	2
0.020107776	1.200018114	-0.392618613	0	2
0.020113997	1.200019891	-0.356521471	0	2
0.020126439	1.200016665	-0.289313737	0	2
0.020143406	1.200015074	-0.213789427	0	2
0.020166977	1.200011209	-0.131561157	0	2
0.020199246	1.200009573	-0.046619268	0	2
0.020208514	1.200007998	-0.026194059	0	2
0.020227051	1.200006044	0.010046209	0	2
0.020242274	1.200003409	0.036618032	0	2
0.020251704	1.200001858	0.051508881	0	2
0.020257977	1.200000945	0.061177892	0	2
0.02026274	1.19999885	0.06799962	0	2
0.020266415	1.199999283	0.07339442	0	2
0.020269132	1.199995566	0.07705388	0	2
0.020271101	1.199998037	0.079906001	0	2
0.020272538	1.199991669	0.081745754	0	2
0.020273598	1.199997188	0.083291496	0	2
0.02027438	1.199987124	0.084256566	0	2
0.020274956	1.199996212	0.085097988	0	2
0.020275379	1.199982804	0.085621744	0	2
0.020275691	1.199993713	0.086056626	0	2
0.020275921	1.199980968	0.086369395	0	2
0.020276092	1.199987817	0.08657369	0	2
0.020276217	1.199983398	0.086772414	0	2
0.020276312	1.199980987	0.086868811	0	2
0.020276383	1.199987061	0.086983278	0	2
0.020276438	1.199983975	0.087049029	0	2
0.020276483	1.199994778	0.087109205	0	2
0.020276535	1.20001213	0.087184043	0	2
0.020276547	1.200025416	0.087197244	0	2
0.020276558	1.20002311	0.087212446	0	2
0.020276568	1.199991521	0.087215998	0	2
0.020276579	1.199915009	0.087218458	0	2
0.020276589	1.199808605	0.087213273	0	2
0.020276599	1.19967421	0.087212382	0	2
0.020276607	1.199579018	0.087215781	0	2
0.020276616	1.19948501	0.087229398	0	2
0.020276625	1.199421572	0.08724509	0	2
0.020276634	1.199370685	0.087266248	0	2
0.020276645	1.199285306	0.087281105	0	2
0.020276649	1.199132777	0.087261666	0	2
0.020276649	1.199122332	0.087258659	0	2
0.02027665	1.199130957	0.087258489	0	2
0.020276651	1.199188925	0.087272963	0	2
0.020276654	1.199288993	0.087308692	0	2
0.020276655	1.199329766	0.087322927	0	2
0.020276657	1.199398486	0.087347263	0	2
0.020276662	1.199492392	0.087378157	0	2
0.020276668	1.199573439	0.08740024	0	2
0.020276677	1.199626406	0.087409021	0	2
0.020276691	1.19966532	0.087414323	0	2
0.020276719	1.199711688	0.087436384	0	2
0.020276777	1.199770825	0.087504574	0	2
0.020276891	1.19983956	0.087654437	0	2
0.02027712	1.199907034	0.087956059	0	2
0.020277454	1.199939099	0.088397566	0	2
0.020277589	1.199943164	0.088575137	0	2
0.020277858	1.199949629	0.088930074	0	2
0.020278291	1.199957861	0.089500371	0	2
0.020279157	1.199968356	0.090636736	0	2
0.020280889	1.199980167	0.092892662	0	2
0.020284353	1.199990123	0.097338284	0	2
0.020290938	1.199996974	0.105555086	0	2
0.020300692	1.200000151	0.117195475	0	2
0.020316303	1.200002069	0.134623399	0	2
0.020341287	1.200002783	0.159851997	0	2
0.020383582	1.200003108	0.196540699	0	2
0.02045229	1.200002718	0.244382074	0	2
0.020565181	1.200002365	0.302676947	0	2
0.020749014	1.200001632	0.367385607	0	2
0.021020881	1.200001368	0.428976752	0	2
0.021386772	1.200000807	0.48192322	0	2
0.021898813	1.200000809	0.529681583	0	2
0.022633076	1.200000321	0.573988367	0	2
0.022899001	1.200000641	0.586226993	0	2
0.023430852	1.200000222	0.607655459	0	2
0.023654212	1.200002151	0.623352064	0	2
0.023746018	1.200002297	0.633775436	0	2
0.023929629	1.200001122	0.649601023	0	2
0.023995277	1.20000005	0.652079281	0	2
0.024126572	1.200000281	0.654895184	0	2
0.024314947	1.199999272	0.656159972	0	2
0.024602178	1.199999999	0.656581348	0	2
0.024801089	1.19999921	0.656497889	0	2
0.025	1.200000033	0.656592272	0	2
0.025001563	1.201367633	0.709515243	0.03125	1.96875
0.025004688	1.201483484	0.822545375	0.09375	1.90625
0.025008987	1.199092587	0.917089892	0.179736471	1.820263529
0.025012951	1.202693444	0.934418589	0.259020489	1.740979511
0.025019991	1.200140153	0.956705144	0.399818961	1.600181039
0.025021407	1.200762104	0.960350466	0.428137687	1.571862313
0.025024239	1.202693974	0.966297405	0.48477514	1.51522486
0.025029903	1.201289293	0.976072816	0.598050045	1.401949955
0.025031623	1.20262761	0.978562318	0.632454648	1.367545352
0.025035063	1.201781941	0.983202956	0.701263854	1.298736146
0.025036344	1.202247268	0.98475746	0.726877903	1.273122097
0.025036883	1.201866342	0.985397272	0.737655857	1.262344143
0.025037961	1.201421874	0.986624872	0.759211765	1.240788235
0.02503887	1.201149001	0.987635457	0.777403643	1.222596357
0.025040016	1.200907418	0.988881397	0.800327728	1.199672272
0.025041248	1.20075106	0.990186229	0.824957782	1.175042218
0.025042453	1.200661437	0.991427058	0.849058639	1.150941361
0.025043781	1.200630002	0.992755079	0.875613486	1.124386514
0.025045378	1.200716465	0.994303136	0.907566326	1.092433674
0.025047511	1.201387789	0.996316751	0.950213297	1.049786703
0.025050432	1.206458729	0.999238317	1.008637852	0.991362148
0.025051337	1.210141864	1.000278948	1.026735847	0.973264153
0.025053147	1.220028781	1.002647727	1.062931837	0.937068163
0.025053778	1.213137808	1.002819663	1.075561939	0.924438061
0.025054094	1.189688064	1.001836271	1.08187699	0.91812301
0.025054445	1.034918837	0.996668568	1.088900649	0.911099351
0.025054846	0.510286461	0.980369416	1.096926027	0.903073973
0.025054934	0.341762795	0.97531442	1.098671978	0.901328022
0.025055108	-0.037480879	0.964240232	1.10216388	0.89783612
0.025055457	-0.96414826	0.938987376	1.109147683	0.890852317
0.025055578	-1.171637337	0.934235841	1.111556507	0.888443493
0.025055753	-1.202689097	0.935399477	1.115050248	0.884949752
0.025055921	-1.196432467	0.937498326	1.118413832	0.881586168
0.025056055	-1.20015484	0.938852502	1.121096871	0.878903129
0.025056115	-1.199100897	0.939517294	1.12229057	0.87770943
0.025056234	-1.199386967	0.940746812	1.124677967	0.875322033
0.025056473	-1.199431197	0.943108888	1.129452763	0.870547237
0.025056896	-1.199528469	0.946969258	1.13792628	0.86207372
0.025057108	-1.199537272	0.948755714	1.142163039	0.857836961
0.025057532	-1.19957088	0.952081782	1.150636556	0.849363444
0.025058379	-1.199614855	0.957919514	1.167583591	0.832416409
0.025060074	-1.199659503	0.967273618	1.201477661	0.798522339
0.025060921	-1.199682716	0.97106842	1.218424696	0.781575304
0.025062616	-1.199742731	0.977553091	1.252318765	0.747681235
0.025066005	-1.199839968	0.987605318	1.320106905	0.679893095
0.0250677	-1.199878507	0.991577802	1.354000974	0.645999026
0.025071089	-1.199913609	0.998269643	1.421789114	0.578210886
0.025077868	-1.199955648	1.008365118	1.557365392	0.442634608
0.025087553	-1.199972607	1.018081359	1.751060675	0.248939325
0.0251	-1.199984882	1.025812932	2	1.22E-14
0.025104272	-1.200006605	1.028014975	2	0
0.025112365	-1.200005148	1.031822623	2	0
0.025120261	-1.200005216	1.03497393	2	0
0.025136053	-1.200003716	1.0403408	2	0
0.025167638	-1.200003285	1.04875679	2	0
0.025214053	-1.200001743	1.055316682	2	0
0.025234061	-1.200002306	1.054148652	2	0
0.025242725	-1.200001313	1.05188836	2	0
0.025251062	-1.200002018	1.048090865	2	0
0.025257911	-1.200000997	1.043513566	2	0
0.025262876	-1.200001693	1.039182605	2	0
0.025266355	-1.20000073	1.035489273	2	0
0.025268886	-1.200001407	1.032339189	2	0
0.025270773	-1.200000556	1.029635927	2	0
0.025272171	-1.200001154	1.027349979	2	0
0.025273198	-1.200000484	1.025450347	2	0
0.025273951	-1.200000924	1.02388498	2	0
0.025274505	-1.200000526	1.022599399	2	0
0.025274912	-1.2000007	1.021548025	2	0
0.025275213	-1.200000664	1.020694035	2	0
0.025275435	-1.200000489	1.020005838	2	0
0.0252756	-1.200000822	1.019459206	2	0
0.025275721	-1.200000355	1.019030766	2	0
0.025275812	-1.200000849	1.018704089	2	0
0.025275881	-1.200000345	1.018464253	2	0
0.025275935	-1.200000598	1.018309403	2	0
0.02527598	-1.200000161	1.018247802	2	0
0.02527603	-1.199999811	1.018350689	2	0
0.025276043	-1.19999936	1.018434132	2	0
0.025276052	-1.199999721	1.018485661	2	0
0.025276061	-1.200000653	1.018463396	2	0
0.025276072	-1.200002674	1.018268665	2	0
0.025276081	-1.200005258	1.017862737	2	0
0.025276092	-1.200008315	1.017093505	2	0
0.025276101	-1.200010305	1.016253442	2	0
0.02527611	-1.200011897	1.015225195	2	0
0.025276119	-1.200012919	1.014167945	2	0
0.025276128	-1.200013889	1.012906479	2	0
0.025276141	-1.200018386	1.010908874	2	0
0.025276143	-1.200018788	1.010503789	2	0
0.025276147	-1.200011508	1.01000522	2	0
0.025276149	-1.200010323	1.009881609	2	0
0.025276152	-1.200008715	1.009649935	2	0
0.025276156	-1.200008065	1.009340095	2	0
0.025276164	-1.200007201	1.0087509	2	0
0.025276177	-1.200006715	1.00794172	2	0
0.025276201	-1.200005698	1.006504106	2	0
0.025276249	-1.200004684	1.004021349	2	0
0.025276344	-1.200002984	1.000119998	2	0
0.025276536	-1.200001368	0.994802528	2	0
0.025276859	-1.199999865	0.989372864	2	0
0.025276987	-1.199999749	0.987834022	2	0
0.025277243	-1.199999107	0.98509513	2	0
0.025277635	-1.199998551	0.981582187	2	0
0.025278419	-1.199997052	0.976278862	2	0
0.025279988	-1.199994542	0.969891948	2	0
0.025283126	-1.199990377	0.965155219	2	0
0.025288044	-1.199989436	0.966045259	2	0
0.025290254	-1.199989894	0.967839909	2	0
0.025294675	-1.199991247	0.97199348	2	0
0.025303518	-1.199993225	0.980285331	2	0
0.025321202	-1.199995952	0.993829742	2	0
0.025355071	-1.199997862	1.011145562	2	0
0.025406364	-1.199999076	1.026997426	2	0
0.025488762	-1.199999426	1.042491865	2	0
0.025621373	-1.199999866	1.057673418	2	0
0.02567747	-1.199999711	1.06220059	2	0
0.025789663	-1.199999937	1.069644037	2	0
0.02601405	-1.199999717	1.080612834	2	0
0.026125155	-1.200000006	1.084727901	2	0
0.026347365	-1.19999967	1.091515447	2	0
0.02645847	-1.200000035	1.094340586	2	0
0.026680679	-1.199999619	1.099225801	2	0
0.027125098	-1.200000072	1.106871514	2	0
0.027300324	-1.199999542	1.10928438	2	0
0.027650774	-1.200000105	1.113449838	2	0
0.028347821	-1.199999384	1.119860925	2	0
0.028407112	-1.200000255	1.120310299	2	0
0.028525695	-1.199999533	1.121174219	2	0
0.028584986	-1.200000698	1.121590666	2	0
0.028614631	-1.199999781	1.12179438	2	0
0.028673923	-1.200000982	1.122195642	2	0
0.028792505	-1.199999737	1.122968277	2	0
0.028851796	-1.200000639	1.123341414	2	0
0.028881442	-1.199999382	1.123524033	2	0
0.028940733	-1.200000413	1.123884114	2	0
0.029059315	-1.199998928	1.124578386	2	0
0.029111548	-1.200000178	1.124874655	2	0
0.029216013	-1.199998761	1.12544847	2	0
0.029424943	-1.20000011	1.126531769	2	0
0.029712472	-1.199998723	1.127891648	2	0
0.03	-1.200000155	1.12911838	2	0
0.030001563	-1.200553915	1.129045664	1.96875	0.03125
0.030004688	-1.200363421	1.128946965	1.90625	0.09375
0.030008729	-1.208244348	1.128636295	1.825418742	0.174581258
0.030012479	-1.196690414	1.12887134	1.750428184	0.249571816
0.030018745	-1.212310976	1.128684822	1.62510958	0.37489042
0.030024874	-1.205182198	1.12926996	1.502521734	0.497478266
0.030032567	-1.211320849	1.129597334	1.34866354	0.65133646
0.030035007	-1.211759061	1.129725227	1.299860329	0.700139671
0.030036227	-1.212597667	1.129753895	1.275458723	0.724541277
0.03003711	-1.21303429	1.129743144	1.257797449	0.742202551
0.030038263	-1.213665644	1.129690225	1.234735815	0.765264185
0.030039244	-1.214200488	1.129636362	1.215121786	0.784878214
0.030040306	-1.214815255	1.129575433	1.193873013	0.806126987
0.030041494	-1.215503848	1.129508097	1.170115156	0.829884844
0.030042707	-1.216245052	1.129440887	1.145860884	0.854139116
0.030044092	-1.217101297	1.129371018	1.118161524	0.881838476
0.030045781	-1.218195718	1.12930921	1.084382763	0.915617237
0.030048082	-1.219705383	1.129371307	1.038361668	0.961638332
0.030051156	-1.221529387	1.130742776	0.976874081	1.023125919
0.030052104	-1.221941274	1.131798601	0.957922606	1.042077394
0.030052578	-1.22210145	1.13254292	0.948446869	1.051553131
0.030053525	-1.222612578	1.133586963	0.929495393	1.070504607
0.030054831	-1.242311087	1.074766645	0.903372647	1.096627353
0.030055105	-1.253305614	1.039901992	0.897897559	1.102102441
0.030055653	-1.277706942	0.930603125	0.886947381	1.113052619
0.030055858	-1.279259566	0.882133029	0.882841637	1.117158363
0.030056102	-1.211049494	0.834367037	0.877954757	1.122045243
0.030056254	-0.977299628	0.813415113	0.874913232	1.125086768
0.030056299	-0.848789473	0.808422283	0.874020151	1.125979849
0.030056388	-0.520440217	0.800222779	0.87223399	1.12776601
0.030056567	0.329009824	0.788881319	0.868661668	1.131338332
0.030056606	0.54204625	0.787062779	0.867875954	1.132124046
0.030056685	0.985170809	0.783739379	0.866304527	1.133695473
0.03005674	1.17016429	0.78212574	0.865207577	1.134792423
0.030056755	1.179852491	0.781726992	0.86490564	1.13509436
0.030056785	1.18766412	0.780441598	0.864301767	1.135698233
0.030056828	1.192860609	0.778048225	0.863445032	1.136554968
0.030056896	1.195530969	0.77402684	0.862074453	1.137925547
0.030056929	1.196235039	0.772172593	0.861413346	1.138586654
0.030056995	1.196868137	0.768762513	0.860091131	1.139908869
0.030057128	1.197689377	0.762937914	0.857446702	1.142553298
0.030057392	1.198284526	0.753643812	0.852157843	1.147842157
0.030057524	1.198481275	0.74964898	0.849513413	1.150486587
0.030057789	1.198588705	0.742021649	0.844224554	1.155775446
0.030058318	1.198742473	0.72709416	0.833646837	1.166353163
0.030059375	1.198865271	0.696311578	0.812491401	1.187508599
0.03006107	1.199146848	0.642659277	0.77859918	1.22140082
0.03006346	1.199405985	0.556971373	0.730805354	1.269194646
0.0300669	1.199613416	0.419413418	0.662000039	1.337999961
0.030072058	1.199776985	0.217009672	0.558830578	1.441169422
0.030078982	1.199872496	-0.010135597	0.420351722	1.579648278
0.030088165	1.199923223	-0.239361379	0.236701638	1.763298362
0.0301	1.199962249	-0.436046313	1.22E-14	2
0.030101047	1.200016397	-0.430516308	0	2
0.03010314	1.200018725	-0.418921623	0	2
0.030107326	1.200017587	-0.395206839	0	2
0.030115698	1.200020448	-0.346757169	0	2
0.030132442	1.200014733	-0.260644006	0	2
0.030150427	1.200015149	-0.186964125	0	2
0.030178337	1.200009089	-0.098674506	0	2
0.030208331	1.200010094	-0.02665671	0	2
0.030216966	1.200005527	-0.009037917	0	2
0.030234236	1.200006609	0.022938001	0	2
0.030247275	1.200000853	0.044638786	0	2
0.030255142	1.200003147	0.056844617	0	2
0.030260494	1.199998194	0.064815267	0	2
0.030264629	1.200000768	0.070783285	0	2
0.030267812	1.199995889	0.075286759	0	2
0.030270149	1.199998296	0.078527202	0	2
0.030271839	1.199993579	0.080855391	0	2
0.030273075	1.199995618	0.082530365	0	2
0.030273989	1.199991225	0.083773542	0	2
0.030274662	1.19999253	0.08467145	0	2
0.030275158	1.199988854	0.085346458	0	2
0.030275523	1.19998894	0.08582383	0	2
0.030275792	1.199986742	0.086194624	0	2
0.03027599	1.199984971	0.086447834	0	2
0.030276138	1.199985357	0.086655797	0	2
0.030276247	1.199981566	0.086789315	0	2
0.030276329	1.199985676	0.086909624	0	2
0.030276391	1.199982101	0.086983323	0	2
0.030276441	1.199991964	0.087057992	0	2
0.030276501	1.2000017	0.087131653	0	2
0.030276526	1.200029499	0.087173701	0	2
0.030276538	1.200021442	0.087182375	0	2
0.030276547	1.19999858	0.087191114	0	2
0.030276558	1.199920974	0.087189486	0	2
0.030276567	1.199821258	0.087188652	0	2
0.030276578	1.199684331	0.087183645	0	2
0.030276585	1.199599082	0.087188878	0	2
0.030276595	1.19949637	0.087199019	0	2
0.030276603	1.199432049	0.087216176	0	2
0.030276613	1.199377781	0.087235209	0	2
0.030276623	1.199312523	0.087254587	0	2
0.030276628	1.199170312	0.087238938	0	2
0.03027663	1.199119255	0.087232001	0	2
0.030276634	1.199313679	0.087282609	0	2
0.030276635	1.199329646	0.087297799	0	2
0.030276638	1.199410507	0.087323226	0	2
0.030276641	1.199488661	0.087350897	0	2
0.030276648	1.199584018	0.087375041	0	2
0.030276659	1.199630778	0.087382758	0	2
0.030276676	1.199675508	0.087389879	0	2
0.03027671	1.199720865	0.08742045	0	2
0.030276778	1.199788178	0.087505524	0	2
0.030276914	1.199854234	0.087684532	0	2
0.030277187	1.199922724	0.088044249	0	2
0.030277556	1.199941116	0.088531656	0	2
0.03027767	1.199948829	0.088682896	0	2
0.030277899	1.199948845	0.088984808	0	2
0.030278357	1.199961688	0.089587805	0	2
0.030279197	1.199966671	0.090688854	0	2
0.030280875	1.199982563	0.09287554	0	2
0.030284233	1.199987593	0.097186298	0	2
0.030290932	1.199999381	0.105548125	0	2
0.030300691	1.199997733	0.117194073	0	2
0.030316342	1.200004559	0.134665375	0	2
0.030341291	1.200000205	0.159856215	0	2
0.03038361	1.20000584	0.196563636	0	2
0.030452208	1.199999755	0.244331937	0	2
0.030565557	1.200005682	0.302840994	0	2
0.030749039	1.199997803	0.367392651	0	2
0.03081702	1.200005808	0.385599115	0	2
0.03095298	1.199996844	0.416055796	0	2
0.031224901	1.200006278	0.461323889	0	2
0.031359175	1.199995454	0.47866343	0	2
0.031627723	1.200006943	0.507009578	0	2
0.031761997	1.199994307	0.518842895	0	2
0.032030545	1.20000771	0.539178002	0	2
0.032567641	1.199992182	0.570746466	0	2
0.032779488	1.200009307	0.580923947	0	2
0.033203182	1.199990561	0.598658209	0	2
0.033413906	1.200010918	0.607060736	0	2
0.033519268	1.199990182	0.612654578	0	2
0.033571949	1.200012582	0.616601447	0	2
0.033598289	1.199990364	0.618962411	0	2
0.03365097	1.200013914	0.624415146	0	2
0.033756332	1.199989413	0.636299688	0	2
0.033809013	1.200015112	0.641455744	0	2
0.033914375	1.199986764	0.648833176	0	2
0.033962147	1.200015052	0.650994309	0	2
0.03405769	1.199985259	0.653638894	0	2
0.034105462	1.200015079	0.654564749	0	2
0.034201005	1.199984489	0.655459448	0	2
0.034392092	1.20001509	0.656393995	0	2
0.034482347	1.199984113	0.656405918	0	2
0.034662858	1.200015155	0.656560512	0	2
0.035	1.199984062	0.656508799	0	2
0.035001563	1.201369402	0.709505026	0.03125	1.96875
0.035004688	1.201477818	0.822592674	0.09375	1.90625
0.035008988	1.199128118	0.916978543	0.17976075	1.82023925
0.035012953	1.202665101	0.934336563	0.259057902	1.740942098
0.03501996	1.200178603	0.956581643	0.39920798	1.60079202
0.035025627	1.202416318	0.969240388	0.512531489	1.487468511
0.035034722	1.202504867	0.982755971	0.69444391	1.30555609
0.035035404	1.201020653	0.983702504	0.7080797	1.2919203
0.035036768	1.201645099	0.985389163	0.735351282	1.264648718
0.035037797	1.201176399	0.986587285	0.755946378	1.244053622
0.035038854	1.200999912	0.987766113	0.777074572	1.222925428
0.035040007	1.200806854	0.989023901	0.8001487	1.1998513
0.035041269	1.200687226	0.990357161	0.825374161	1.174625839
0.035042459	1.200622651	0.991580516	0.849183883	1.150816117
0.035043791	1.200601755	0.992907358	0.875827501	1.124172499
0.035045386	1.200702562	0.994447464	0.907718567	1.092281433
0.035047528	1.201386058	0.996462052	0.950565833	1.049434167
0.035050453	1.206544341	0.999383045	1.009060609	0.990939391
0.035051359	1.210269246	1.000424729	1.027180081	0.972819919
0.035053171	1.219973009	1.002776614	1.063419023	0.936580977
0.035053802	1.211977847	1.002876713	1.076043781	0.923956219
0.035054243	1.144591281	1.000349594	1.084857918	0.915142082
0.035054449	1.033453876	0.996684758	1.088981516	0.911018484
0.035054853	0.495766275	0.979987951	1.097057874	0.902942126
0.035055183	-0.22040589	0.959133282	1.103657275	0.896342725
0.035055417	-0.849179838	0.942003696	1.108335968	0.891664032
0.035055534	-1.136152771	0.934783483	1.110675315	0.889324685
0.035055659	-1.200002847	0.934405747	1.113182993	0.886817007
0.035055688	-1.196468268	0.934854507	1.113762274	0.886237726
0.035055746	-1.198185803	0.935485782	1.114920837	0.885079163
0.035055842	-1.197648492	0.936601477	1.116832662	0.883167338
0.035055972	-1.199449997	0.938002715	1.119441011	0.880558989
0.035056037	-1.19858944	0.938735131	1.120745185	0.879254815
0.035056168	-1.199725427	0.940079866	1.123353534	0.876646466
0.035056429	-1.199062131	0.942717244	1.128570231	0.871429769
0.035056535	-1.199817913	0.943716687	1.130705416	0.869294584
0.035056749	-1.199178612	0.945698392	1.134975785	0.865024215
0.035057176	-1.199802358	0.949319694	1.143516524	0.856483476
0.035057952	-1.19941554	0.955127766	1.159035889	0.840964111
0.03505834	-1.199762668	0.957677734	1.166795572	0.833204428
0.035059116	-1.199522584	0.96229059	1.182314937	0.817685063
0.035060668	-1.1997361	0.969956248	1.213353667	0.786646333
0.035063772	-1.199751865	0.981443049	1.275431128	0.724568872
0.035065189	-1.199848376	0.985491437	1.30378955	0.69621045
0.035068025	-1.199864419	0.992315821	1.360506396	0.639493604
0.035073697	-1.199944355	1.002664675	1.473940087	0.526059913
0.035075621	-1.199936545	1.005434698	1.512429653	0.487570347
0.03507947	-1.199965668	1.01025487	1.589408786	0.410591214
0.035087168	-1.199967436	1.017718478	1.743367052	0.256632948
0.0351	-1.199988948	1.025822485	2	1.22E-14
0.035104322	-1.200006607	1.028055109	2	0
0.035112321	-1.200005154	1.031827266	2	0
0.035120309	-1.200005279	1.035019179	2	0
0.035136285	-1.200003636	1.040441101	2	0
0.035168235	-1.200003345	1.048916368	2	0
0.035214508	-1.200001656	1.055366038	2	0
0.035234289	-1.200002388	1.054163354	2	0
0.035242876	-1.200001226	1.051906495	2	0
0.035251212	-1.200002105	1.048093327	2	0
0.035258032	-1.200000908	1.043517736	2	0
0.035262959	-1.200001783	1.039206493	2	0
0.035266413	-1.200000641	1.035531781	2	0
0.035268928	-1.200001502	1.032394223	2	0
0.035270803	-1.200000466	1.029700677	2	0
0.035272193	-1.200001253	1.027423671	2	0
0.035273214	-1.200000393	1.025532051	2	0
0.035273961	-1.200001027	1.023973382	2	0
0.035274512	-1.200000434	1.02269335	2	0
0.035274917	-1.200000805	1.021646594	2	0
0.035275216	-1.200000574	1.020796551	2	0
0.035275437	-1.200000588	1.020111646	2	0
0.0352756	-1.200000747	1.019567903	2	0
0.035275721	-1.20000043	1.019141822	2	0
0.035275811	-1.20000081	1.018817288	2	0
0.03527588	-1.200000375	1.018579268	2	0
0.035275934	-1.2000006	1.018426414	2	0
0.035275978	-1.200000152	1.018367198	2	0
0.035276028	-1.199999824	1.018473275	2	0
0.035276041	-1.199999366	1.018558216	2	0
0.03527605	-1.199999755	1.018605244	2	0
0.035276059	-1.200000721	1.018578464	2	0
0.035276069	-1.200002742	1.018379399	2	0
0.035276079	-1.200005352	1.017965428	2	0
0.03527609	-1.200008424	1.01717653	2	0
0.035276103	-1.200011122	1.015914221	2	0
0.035276112	-1.200012445	1.014862937	2	0
0.035276121	-1.200013358	1.013704638	2	0
0.035276131	-1.200014733	1.012343094	2	0
0.035276136	-1.200018183	1.011488831	2	0
0.035276138	-1.200022156	1.010951239	2	0
0.035276143	-1.200013047	1.010321384	2	0
0.035276144	-1.200011936	1.010226426	2	0
0.035276146	-1.200009819	1.010047972	2	0
0.035276149	-1.20000887	1.009770593	2	0
0.035276156	-1.200007699	1.009254396	2	0
0.035276166	-1.20000739	1.008558329	2	0
0.035276183	-1.20000635	1.007479079	2	0
0.035276216	-1.200005628	1.005545044	2	0
0.035276282	-1.200003943	1.00233194	2	0
0.035276414	-1.200002473	0.997585907	2	0
0.035276678	-1.20000038	0.991649188	2	0
0.03527704	-1.199999643	0.986813063	2	0
0.035277158	-1.199999136	0.985583208	2	0
0.035277394	-1.199999005	0.983338477	2	0
0.035277866	-1.199997888	0.979576965	2	0
0.035278736	-1.199996693	0.974502566	2	0
0.035280475	-1.199993517	0.968647966	2	0
0.035283955	-1.199990038	0.964920783	2	0
0.035289352	-1.199989514	0.967033007	2	0
0.03529179	-1.199990518	0.969233438	2	0
0.035296666	-1.199991566	0.973950105	2	0
0.035306418	-1.199994014	0.982847192	2	0
0.035325923	-1.199996167	0.996808135	2	0
0.035362956	-1.199998351	1.014152401	2	0
0.035419775	-1.199998956	1.030115243	2	0
0.035510179	-1.199999781	1.045517483	2	0
0.035657012	-1.199999554	1.060734812	2	0
0.035718431	-1.200000086	1.065214943	2	0
0.035841269	-1.199999551	1.07258308	2	0
0.035902688	-1.200000164	1.075647953	2	0
0.036025525	-1.199999511	1.080960968	2	0
0.036271201	-1.200000236	1.08934513	2	0
0.036382307	-1.199999437	1.092396146	2	0
0.036604518	-1.200000292	1.097629713	2	0
0.036715624	-1.199999356	1.099884369	2	0
0.036937835	-1.20000035	1.103869672	2	0
0.037382257	-1.199999176	1.110296543	2	0
0.037546951	-1.200000475	1.112257734	2	0
0.037876339	-1.199999037	1.115708088	2	0
0.038035079	-1.200000577	1.117174499	2	0
0.038352558	-1.199998907	1.119805014	2	0
0.03850159	-1.200000863	1.120915271	2	0
0.038576106	-1.199999213	1.121443905	2	0
0.038613364	-1.200001283	1.121702296	2	0
0.03868788	-1.199999391	1.122206729	2	0
0.038836912	-1.200001466	1.123171212	2	0
0.038911428	-1.199998438	1.123631726	2	0
0.038948686	-1.200001232	1.123857101	2	0
0.039023202	-1.199998106	1.124297628	2	0
0.039172234	-1.200001014	1.125141848	2	0
0.039233675	-1.19999788	1.125475728	2	0
0.039356557	-1.200000975	1.126121117	2	0
0.03960232	-1.199997855	1.127326886	2	0
0.04	-1.200001008	1.129066569	2	0
0.040001563	-1.200554647	1.128993983	1.96875	0.03125
0.040004688	-1.200358491	1.12889549	1.90625	0.09375
0.040008729	-1.208226057	1.128585217	1.825422213	0.174577787
0.040012478	-1.196686154	1.128819985	1.750440077	0.249559923
0.040018721	-1.212294485	1.128632364	1.625588618	0.374411382
0.040024862	-1.205143439	1.12921891	1.502768995	0.497231005
0.040032544	-1.211312661	1.12954509	1.349112542	0.650887458
0.040034981	-1.211737481	1.129673283	1.300389067	0.699610933
0.040036199	-1.212580908	1.129702557	1.27602733	0.72397267
0.040037084	-1.213011754	1.12969315	1.258326312	0.741673688
0.040038245	-1.213652078	1.129640222	1.235092466	0.764907534
0.040039222	-1.214179517	1.129586762	1.215552146	0.784447854
0.040040289	-1.214800182	1.129525541	1.194227246	0.805772754
0.040041479	-1.215485077	1.12945819	1.170425018	0.829574982
0.040042691	-1.216229115	1.129390913	1.146189997	0.853810003
0.040044072	-1.217078537	1.129321211	1.118564574	0.881435426
0.040045755	-1.218171633	1.129258997	1.084906119	0.915093881
0.040048045	-1.219670187	1.129316748	1.039100992	0.960899008
0.04005111	-1.221499659	1.130644697	0.977801892	1.022198108
0.040052055	-1.22191324	1.131670691	0.958906786	1.041093214
0.040052527	-1.22207877	1.132398704	0.949459233	1.050540767
0.040053472	-1.222539401	1.133562725	0.930564128	1.069435872
0.040054847	-1.243082057	1.071628241	0.903061379	1.096938621
0.040055123	-1.254175632	1.036154793	0.89754855	1.10245145
0.040055674	-1.277937531	0.925159808	0.886522893	1.113477107
0.040055898	-1.276314365	0.873011364	0.882046213	1.117953787
0.04005601	-1.262584261	0.849825846	0.879807873	1.120192127
0.040056233	-1.010627505	0.81555672	0.875331193	1.124668807
0.040056405	-0.447471042	0.798670008	0.87189238	1.12810762
0.040056576	0.392233333	0.788301688	0.868475284	1.131524716
0.040056645	0.771077298	0.785287555	0.867096581	1.132903419
0.040056726	1.14866851	0.782313941	0.865488841	1.134511159
0.04005675	1.181525883	0.781779033	0.864990603	1.135009397
0.0400568	1.188557499	0.779612145	0.863994127	1.136005873
0.040056861	1.196117875	0.776008827	0.862771939	1.137228061
0.040056921	1.195040125	0.772585424	0.861584925	1.138415075
0.04005695	1.197146631	0.770990215	0.860991418	1.139008582
0.04005701	1.1965348	0.768028394	0.859804403	1.140195597
0.040057128	1.198069935	0.762887722	0.857430374	1.142569626
0.040057171	1.197516479	0.761261817	0.856588156	1.143411844
0.040057255	1.198287957	0.758232402	0.854903721	1.145096279
0.040057423	1.198133666	0.752737967	0.851534849	1.148465151
0.040057743	1.198765241	0.7433093	0.845138872	1.154861128
0.040058383	1.19860967	0.725238243	0.832346918	1.167653082
0.040058681	1.198890564	0.716718698	0.826379899	1.173620101
0.040059278	1.198774861	0.699221488	0.81444586	1.18555414
0.040060471	1.199114017	0.662277363	0.790577782	1.209422218
0.040062858	1.199320532	0.579611491	0.742841626	1.257158374
0.040066246	1.199600154	0.44610565	0.675078212	1.324921788
0.040067483	1.199632894	0.395559771	0.650337231	1.349662769
0.040069957	1.199736086	0.296716477	0.600855269	1.399144731
0.040074905	1.199819482	0.117027302	0.501891345	1.498108655
0.040083824	1.199910601	-0.139650068	0.323523341	1.676476659
0.040091912	1.199929975	-0.314919541	0.161761671	1.838238329
0.0401	1.199970199	-0.436033753	0	2
0.04010312	1.200017241	-0.419035579	0	2
0.04010468	1.200018585	-0.410275197	0	2
0.040107799	1.200018108	-0.392485307	0	2
0.040114039	1.200019902	-0.356280804	0	2
0.040126517	1.200016634	-0.288920879	0	2
0.040143491	1.200015079	-0.213452964	0	2
0.040167085	1.200011183	-0.131227268	0	2
0.040199331	1.200009577	-0.046426669	0	2
0.040208593	1.200007973	-0.026027471	0	2
0.040227117	1.200006039	0.010165923	0	2
0.040242322	1.200003386	0.036697961	0	2
0.040251738	1.200001855	0.051561388	0	2
0.040258005	1.200000932	0.061220127	0	2
0.040262762	1.199998836	0.06802941	0	2
0.040266433	1.199999289	0.07342156	0	2
0.040269147	1.199995526	0.077071787	0	2
0.040271113	1.199998085	0.079925355	0	2
0.040272548	1.199991566	0.081757155	0	2
0.040273607	1.199997328	0.083307413	0	2
0.040274388	1.19998688	0.084263998	0	2
0.040274963	1.199996561	0.085112756	0	2
0.040275386	1.199982247	0.085626344	0	2
0.040275698	1.199994514	0.086071455	0	2
0.040275928	1.199979782	0.086371984	0	2
0.040276098	1.199989436	0.08658872	0	2
0.040276224	1.199981249	0.086774209	0	2
0.040276318	1.199983585	0.086883164	0	2
0.040276389	1.199984159	0.086985839	0	2
0.040276444	1.199986908	0.087061747	0	2
0.040276489	1.199992112	0.087113212	0	2
0.040276541	1.200014622	0.087195517	0	2
0.040276553	1.200023691	0.087202533	0	2
0.040276564	1.20002445	0.087222558	0	2
0.040276574	1.199989935	0.087221729	0	2
0.040276585	1.199915865	0.087227896	0	2
0.040276594	1.199807178	0.087219434	0	2
0.040276605	1.199674625	0.087221433	0	2
0.040276613	1.199577334	0.087222412	0	2
0.040276622	1.199485116	0.087238211	0	2
0.040276631	1.199420433	0.087252098	0	2
0.04027664	1.199370823	0.087274866	0	2
0.040276651	1.199283038	0.087288113	0	2
0.040276654	1.199130976	0.087269614	0	2
0.040276655	1.199122434	0.087266498	0	2
0.040276656	1.199131864	0.087266442	0	2
0.040276657	1.199189009	0.087280808	0	2
0.04027666	1.199291174	0.087317183	0	2
0.040276661	1.199331801	0.087331405	0	2
0.040276663	1.199400367	0.087355651	0	2
0.040276667	1.199493825	0.087386343	0	2
0.040276674	1.199574723	0.087408272	0	2
0.040276683	1.199627406	0.087416899	0	2
0.040276697	1.199666288	0.087422272	0	2
0.040276726	1.199712808	0.087444874	0	2
0.040276784	1.199772122	0.087514143	0	2
0.0402769	1.199840881	0.087665859	0	2
0.040277132	1.199908068	0.087971129	0	2
0.040277468	1.199939377	0.088415168	0	2
0.040277602	1.199943404	0.088592565	0	2
0.040277871	1.19994977	0.088947131	0	2
0.04027831	1.199958051	0.089525249	0	2
0.040279188	1.199968586	0.090677126	0	2
0.040280943	1.199980389	0.092963622	0	2
0.040284455	1.199990293	0.097468577	0	2
0.040291088	1.199997068	0.105739161	0	2
0.040300931	1.200000182	0.117472189	0	2
0.040316635	1.200002101	0.134979386	0	2
0.040341969	1.200002779	0.160499656	0	2
0.040384543	1.200003122	0.197300805	0	2
0.040453851	1.200002694	0.245336799	0	2
0.04056786	1.200002372	0.303841733	0	2
0.040753305	1.200001601	0.368606337	0	2
0.041026535	1.200001386	0.429996349	0	2
0.041394574	1.200000773	0.482829438	0	2
0.041909923	1.200000839	0.530515386	0	2
0.042649132	1.200000278	0.574770758	0	2
0.042916867	1.200000678	0.586998383	0	2
0.043452337	1.200000189	0.608602793	0	2
0.043658894	1.200002355	0.623854671	0	2
0.043749399	1.200002101	0.634148184	0	2
0.043930409	1.200001312	0.649608582	0	2
0.044000613	1.199999835	0.652229756	0	2
0.044141022	1.200000435	0.655082259	0	2
0.044332126	1.199999075	0.656202325	0	2
0.044624141	1.200000184	0.656588959	0	2
0.045	1.199999029	0.656498969	0	2
0.045001563	1.201369525	0.709499836	0.03125	1.96875
0.045004688	1.201477412	0.822592072	0.09375	1.90625
0.045008988	1.199131214	0.916979355	0.179765795	1.820234205
0.045012953	1.202661697	0.934337099	0.259066547	1.740933453
0.04501996	1.20018476	0.95658108	0.39920874	1.60079126
0.045025627	1.202410772	0.969240203	0.512535535	1.487464465
0.045027901	1.203036584	0.972896043	0.558015651	1.441984349
0.045032449	1.201198919	0.979784057	0.648975882	1.351024118
0.045034723	1.20286722	0.982754378	0.694455998	1.305544002
0.045035758	1.201902951	0.984075059	0.715160026	1.284839974
0.04503673	1.202015102	0.985231361	0.734609314	1.265390686
0.045037046	1.201827022	0.985599284	0.7409102	1.2590898
0.045037676	1.201533921	0.986317531	0.753511973	1.246488027
0.045038549	1.201238728	0.987294085	0.77098074	1.22901926
0.045039721	1.200959466	0.988575069	0.794416377	1.205583623
0.04504096	1.200781311	0.989896036	0.819194172	1.180805828
0.045042161	1.20067757	0.991140795	0.84322153	1.15677847
0.045043442	1.20063132	0.992430784	0.868835003	1.131164997
0.045044954	1.200673569	0.993906787	0.899081416	1.100918584
0.045046906	1.201084639	0.995757724	0.938120616	1.061879384
0.045049641	1.204152424	0.998398254	0.99282346	1.00717654
0.045050501	1.206407722	0.999295204	1.010024672	0.989975328
0.045052221	1.215689814	1.001482818	1.044427096	0.955572904
0.045052903	1.220742488	1.002510712	1.058058405	0.941941595
0.045053244	1.222358621	1.002986366	1.064874059	0.935125941
0.045053925	1.208554856	1.0027597	1.078505368	0.921494632
0.045054037	1.202068553	1.002471432	1.080743385	0.919256615
0.045054261	1.165688607	1.000999057	1.085219419	0.914780581
0.04505455	0.982894776	0.994997115	1.090990984	0.909009016
0.045054841	0.576551617	0.982360135	1.096813813	0.903186187
0.045054932	0.405335966	0.977189909	1.098640195	0.901359805
0.045055115	0.01176491	0.965624485	1.10229296	0.89770704
0.04505548	-0.964658934	0.938923623	1.10959849	0.89040151
0.045055599	-1.171631554	0.934170492	1.111974307	0.888025693
0.045055776	-1.202835456	0.935364209	1.115521877	0.884478123
0.045055944	-1.19638978	0.937465092	1.118876412	0.881123588
0.045056077	-1.200201899	0.938812335	1.121549079	0.878450921
0.045056137	-1.199102456	0.939479468	1.122743497	0.877256503
0.045056257	-1.19939792	0.940710632	1.125132333	0.874867667
0.045056496	-1.199431654	0.943076554	1.129910006	0.870089994
0.0450566	-1.199469296	0.944065936	1.132000247	0.867999753
0.045056809	-1.199514026	0.945970472	1.136180728	0.863819272
0.045057227	-1.199540029	0.949509437	1.144541691	0.855458309
0.045058063	-1.199608193	0.955688201	1.161263617	0.838736383
0.045059735	-1.199649297	0.965502556	1.19470747	0.80529253
0.045060522	-1.19967058	0.969227085	1.210435542	0.789564458
0.045062095	-1.199723627	0.975611799	1.241891686	0.758108314
0.04506524	-1.199821374	0.985551119	1.304803974	0.695196026
0.045066813	-1.199863981	0.989493502	1.336260118	0.663739882
0.045069959	-1.199901779	0.996150706	1.399172406	0.600827594
0.04507625	-1.199949969	1.006249764	1.524996982	0.475003018
0.045084948	-1.199968677	1.015853744	1.698965976	0.301034024
0.045092474	-1.199979827	1.021555725	1.849482988	0.150517012
0.0451	-1.199982618	1.025692251	2	0
0.045103763	-1.200006622	1.027675959	2	0
0.045110104	-1.200005388	1.030771839	2	0
0.04511631	-1.200005492	1.033400905	2	0
0.04512872	-1.200004103	1.037949898	2	0
0.045153542	-1.20000367	1.045301093	2	0
0.045200732	-1.20000192	1.054431845	2	0
0.045226378	-1.200002459	1.055296744	2	0
0.045237905	-1.200001336	1.053511002	2	0
0.045246628	-1.200002192	1.050479352	2	0
0.045254366	-1.20000098	1.046200666	2	0
0.045260407	-1.200001927	1.041593295	2	0
0.045264666	-1.200000603	1.037505323	2	0
0.045267684	-1.200001744	1.034048676	2	0
0.045269912	-1.200000247	1.031090115	2	0
0.045271571	-1.200001681	1.028563751	2	0
0.045272797	-1.199999888	1.026444776	2	0
0.045273694	-1.200001764	1.024692531	2	0
0.045274354	-1.199999514	1.023251552	2	0
0.045274839	-1.200001976	1.022069728	2	0
0.045275197	-1.199999176	1.021106454	2	0
0.04527546	-1.20000216	1.020325704	2	0
0.045275656	-1.199999105	1.019700905	2	0
0.0452758	-1.200001922	1.019206123	2	0
0.045275907	-1.199999702	1.018824131	2	0
0.045275987	-1.200000889	1.018534002	2	0
0.045276049	-1.200000845	1.018331417	2	0
0.045276098	-1.199999567	1.018213179	2	0
0.045276157	-1.200000982	1.018224462	2	0
0.04527618	-1.199998351	1.018350716	2	0
0.045276191	-1.200000087	1.018429087	2	0
0.0452762	-1.199999963	1.018444981	2	0
0.045276211	-1.200002032	1.018307681	2	0
0.045276221	-1.200004338	1.01798447	2	0
0.045276231	-1.200007276	1.017355959	2	0
0.045276238	-1.200009151	1.016748424	2	0
0.045276248	-1.200011141	1.015717832	2	0
0.045276257	-1.200012411	1.014734645	2	0
0.045276266	-1.200013343	1.013555675	2	0
0.045276276	-1.200014722	1.012160377	2	0
0.045276281	-1.200018288	1.011280871	2	0
0.045276284	-1.200022071	1.010743711	2	0
0.045276288	-1.200012847	1.010118345	2	0
0.045276289	-1.200011771	1.010022981	2	0
0.045276292	-1.200009722	1.009843337	2	0
0.045276295	-1.20000882	1.009564064	2	0
0.045276302	-1.200007668	1.009036513	2	0
0.045276313	-1.200007343	1.008321651	2	0
0.04527633	-1.200006293	1.007205017	2	0
0.045276364	-1.200005546	1.005211143	2	0
0.045276433	-1.200003841	1.001916459	2	0
0.04527657	-1.200002349	0.997089848	2	0
0.045276844	-1.200000273	0.991109176	2	0
0.045277213	-1.199999562	0.986321328	2	0
0.045277327	-1.199999067	0.985143477	2	0
0.045277557	-1.199998941	0.982987366	2	0
0.045278017	-1.199997848	0.97935474	2	0
0.045278854	-1.199996693	0.9744597	2	0
0.045280529	-1.199993603	0.968709497	2	0
0.045283878	-1.19999011	0.964866772	2	0
0.04528919	-1.199989407	0.966719968	2	0
0.045291585	-1.199990395	0.968851933	2	0
0.045296375	-1.199991437	0.973482676	2	0
0.045305953	-1.199993889	0.982299671	2	0
0.045325111	-1.199996084	0.996218072	2	0
0.045361402	-1.199998296	1.013523385	2	0
0.045417013	-1.199998931	1.029463064	2	0
0.045505784	-1.199999764	1.044899816	2	0
0.045649537	-1.199999555	1.060105448	2	0
0.045709856	-1.200000076	1.064597703	2	0
0.045830493	-1.199999557	1.071985018	2	0
0.045890812	-1.200000155	1.075056981	2	0
0.04601145	-1.19999952	1.080382816	2	0
0.046252725	-1.200000225	1.088786703	2	0
0.046364295	-1.199999449	1.091910828	2	0
0.046587434	-1.20000028	1.097253898	2	0
0.046699004	-1.199999369	1.099550238	2	0
0.046922143	-1.200000337	1.1036016	2	0
0.047368422	-1.199999191	1.110119571	2	0
0.047536257	-1.20000046	1.112132112	2	0
0.047871928	-1.199999053	1.115663581	2	0
0.048034918	-1.200000562	1.117170951	2	0
0.048360899	-1.199998922	1.119867956	2	0
0.048514892	-1.200000877	1.121009714	2	0
0.048591889	-1.199999277	1.121552871	2	0
0.048630387	-1.200001321	1.121817822	2	0
0.048707384	-1.199999404	1.122335375	2	0
0.048861377	-1.200001354	1.123322984	2	0
0.048938374	-1.199998386	1.123794233	2	0
0.048976872	-1.200001153	1.12402438	2	0
0.049053868	-1.19999807	1.1244746	2	0
0.049207861	-1.200000983	1.125335658	2	0
0.049273491	-1.199997876	1.125687459	2	0
0.049404751	-1.200000969	1.126365387	2	0
0.049667269	-1.199997862	1.127627309	2	0
0.05	-1.200001008	1.1290646	2	0
0.050001563	-1.200554164	1.128992122	1.96875	0.03125
0.050004687	-1.200361554	1.128893558	1.90625	0.09375
0.050008728	-1.208217396	1.128583584	1.825435814	0.174564186
0.050012477	-1.196705996	1.128817632	1.750459865	0.249540135
0.050018724	-1.212287494	1.128630907	1.625522004	0.374477996
0.050024862	-1.205152036	1.129216862	1.502761188	0.497238812
0.050032552	-1.211319368	1.129543516	1.348966707	0.651033293
0.050034989	-1.211741753	1.129671751	1.300228573	0.699771427
0.050036106	-1.212526065	1.129699163	1.277881305	0.722118695
0.050037014	-1.212974493	1.129693455	1.259722325	0.740277675
0.05003818	-1.21361758	1.1296418	1.236395383	0.763604617
0.050039155	-1.214142641	1.129588701	1.216903299	0.783096701
0.05004023	-1.214767443	1.129527037	1.195401544	0.804598456
0.05004143	-1.215456839	1.129459086	1.171407653	0.828592347
0.050042637	-1.216197477	1.129391929	1.147258918	0.852741082
0.050044007	-1.217038834	1.129322349	1.119850777	0.880149223
0.050045671	-1.218117861	1.129259118	1.086586519	0.913413481
0.050047927	-1.219593434	1.129303399	1.04146551	0.95853449
0.050050961	-1.221429646	1.130498715	0.980785116	1.019214884
0.050051897	-1.221859057	1.131431534	0.962069149	1.037930851
0.050052364	-1.222034155	1.132104287	0.952711166	1.047288834
0.0500533	-1.222389071	1.133514544	0.9339952	1.0660048
0.050053716	-1.222773205	1.13359632	0.925676336	1.074323664
0.050054548	-1.231359667	1.110734735	0.909038609	1.090961391
0.050055415	-1.266747034	0.988905359	0.891702535	1.108297465
0.050055598	-1.276708652	0.946640469	0.888049001	1.111950999
0.050055963	-1.268759822	0.863402815	0.880741934	1.119258066
0.050056147	-1.184979281	0.829618006	0.877056677	1.122943323
0.050056222	-1.0825283	0.81899846	0.875554533	1.124445467
0.050056372	-0.637319083	0.80231551	0.872550244	1.127449756
0.050056512	-0.009450038	0.792204851	0.869752728	1.130247272
0.050056554	0.204602624	0.789917031	0.868911774	1.131088226
0.050056639	0.662361389	0.785900511	0.867229868	1.132770132
0.050056709	1.062150731	0.782985396	0.865820899	1.134179101
0.050056744	1.170016575	0.782150911	0.865116414	1.134883586
0.0500568	1.189553622	0.780122501	0.864000345	1.135999655
0.05005685	1.193922836	0.777166106	0.863009292	1.136990708
0.050056862	1.194324647	0.776401095	0.862760221	1.137239779
0.050056887	1.195174433	0.774899697	0.862262079	1.137737921
0.050056937	1.196143753	0.772051726	0.861265796	1.138734204
0.050057036	1.197159824	0.76701804	0.859273229	1.140726771
0.050057236	1.197972455	0.758936075	0.855288094	1.144711906
0.050057634	1.198560275	0.746348107	0.847317826	1.152682174
0.050058431	1.198751053	0.723845375	0.83137729	1.16862271
0.050059551	1.198901006	0.691019926	0.80897609	1.19102391
0.050061158	1.199156456	0.639706576	0.776842898	1.223157102
0.050063461	1.199408475	0.556938163	0.730785346	1.269214654
0.050066987	1.199615492	0.415849947	0.660254303	1.339745697
0.050072277	1.199782578	0.209018683	0.55446723	1.44553277
0.050079213	1.199873627	-0.016798083	0.415743049	1.584256951
0.050088494	1.199925102	-0.246357132	0.230125053	1.769874947
0.0501	1.199961799	-0.436044417	0	2
0.050101026	1.200016363	-0.430629229	0	2
0.050103079	1.200018843	-0.419240187	0	2
0.050107185	1.200017375	-0.396032259	0	2
0.050115396	1.20002067	-0.348458276	0	2
0.050131818	1.200014639	-0.263540971	0	2
0.050149347	1.200015514	-0.190918287	0	2
0.050177069	1.200008925	-0.102199311	0	2
0.050220409	1.200008974	-0.002298176	0	2
0.050228007	1.200003795	0.011827246	0	2
0.050243203	1.200005567	0.038106546	0	2
0.05025272	1.19999947	0.053112942	0	2
0.050258681	1.200002926	0.062188245	0	2
0.050263075	1.199996695	0.06851595	0	2
0.050266512	1.200001029	0.073501547	0	2
0.05026909	1.199993764	0.07702189	0	2
0.05027096	1.19999933	0.079692684	0	2
0.050272318	1.199990308	0.081460733	0	2
0.050273317	1.199998055	0.082907559	0	2
0.050274056	1.199985926	0.083816355	0	2
0.0502746	1.199997402	0.084637527	0	2
0.050275	1.199980291	0.085087076	0	2
0.050275295	1.199997758	0.085568433	0	2
0.050275513	1.199973512	0.085775768	0	2
0.050275674	1.199999186	0.086071575	0	2
0.050275793	1.19996719	0.086154649	0	2
0.050275883	1.200001057	0.086344026	0	2
0.050275951	1.199966179	0.086371771	0	2
0.050276003	1.2000047	0.086496987	0	2
0.050276048	1.199981075	0.086510282	0	2
0.050276097	1.20002837	0.086618338	0	2
0.050276111	1.200014569	0.086603685	0	2
0.050276119	1.200022917	0.086637298	0	2
0.050276128	1.199965093	0.086617479	0	2
0.050276138	1.199896143	0.08663585	0	2
0.050276148	1.199769975	0.086614808	0	2
0.050276159	1.199632645	0.086630531	0	2
0.050276171	1.199498005	0.086629532	0	2
0.05027618	1.199436619	0.086658086	0	2
0.050276189	1.19937715	0.086667893	0	2
0.050276199	1.199321432	0.086694981	0	2
0.050276204	1.199185493	0.086675824	0	2
0.050276206	1.199108444	0.086668573	0	2
0.050276211	1.199314182	0.086717087	0	2
0.050276212	1.199324255	0.086733447	0	2
0.050276214	1.199406165	0.086758504	0	2
0.050276218	1.19948407	0.08678691	0	2
0.050276225	1.199582199	0.086811948	0	2
0.050276235	1.199629354	0.086820291	0	2
0.050276252	1.199674538	0.086827092	0	2
0.050276285	1.199719032	0.086856828	0	2
0.050276352	1.199786479	0.086940043	0	2
0.050276486	1.199852023	0.08711612	0	2
0.050276753	1.199921608	0.08746961	0	2
0.050277115	1.199940485	0.087949173	0	2
0.050277232	1.199948704	0.088103336	0	2
0.050277465	1.199948492	0.088411497	0	2
0.050277931	1.199961919	0.089026542	0	2
0.050278776	1.199966565	0.090138554	0	2
0.050280467	1.199982873	0.092346465	0	2
0.05028385	1.199987497	0.09669891	0	2
0.05029058	1.19999964	0.105116527	0	2
0.050300367	1.199997563	0.116817101	0	2
0.050316082	1.200004789	0.134387271	0	2
0.050341138	1.200000001	0.159710604	0	2
0.050383654	1.200006095	0.196598205	0	2
0.050452642	1.199999477	0.244598257	0	2
0.050565503	1.200005991	0.302817686	0	2
0.050612101	1.199998375	0.321946537	0	2
0.050705298	1.200005957	0.354323978	0	2
0.050891692	1.199996811	0.403174603	0	2
0.050984889	1.200006298	0.422293178	0	2
0.051171283	1.199995661	0.453617874	0	2
0.05126448	1.200006772	0.466706685	0	2
0.051450873	1.19999469	0.489168239	0	2
0.051823661	1.200007875	0.523871153	0	2
0.051977956	1.199993128	0.535492883	0	2
0.052286546	1.200008884	0.555443583	0	2
0.052903726	1.199990548	0.586443458	0	2
0.053119658	1.200010897	0.595386179	0	2
0.053551524	1.199988787	0.613995019	0	2
0.053582975	1.200014022	0.616451096	0	2
0.053645876	1.199988835	0.622444937	0	2
0.053771679	1.200017086	0.636541469	0	2
0.053820372	1.199986316	0.641304709	0	2
0.053917757	1.200017428	0.648287276	0	2
0.053966449	1.199983939	0.650626175	0	2
0.054063835	1.200017217	0.653484998	0	2
0.054111811	1.199982914	0.65445822	0	2
0.054207765	1.200016942	0.655406896	0	2
0.054399671	1.199982374	0.656386252	0	2
0.054488486	1.200016828	0.656402851	0	2
0.054666116	1.1999824	0.656557297	0	2
0.055	1.200016801	0.656510332	0	2
0.055001563	1.201369572	0.709505372	0.03125	1.96875
0.055004688	1.201476842	0.822592053	0.09375	1.90625
0.055008988	1.199136477	0.916977864	0.17976057	1.82023943
0.055012953	1.202656349	0.934337374	0.259057856	1.740942144
0.05501996	1.200192602	0.956580903	0.399198483	1.600801517
0.055025626	1.202403138	0.969239732	0.512522297	1.487477703
0.055034725	1.2025195	0.982759515	0.694494479	1.305505521
0.055037451	1.200292953	0.986244135	0.749017457	1.250982543
0.055038802	1.201519979	0.98770674	0.776044099	1.223955901
0.055040257	1.200600686	0.989303078	0.805133559	1.194866441
0.055041425	1.200754637	0.990523029	0.82850216	1.17149784
0.055042624	1.200608905	0.991752069	0.852488517	1.147511483
0.055043943	1.200619186	0.993058782	0.878852761	1.121147239
0.055045616	1.200735676	0.994668384	0.912311519	1.087688481
0.05504786	1.201624547	0.996776805	0.957207156	1.042792844
0.055050879	1.208277925	0.999877311	1.017574044	0.982425956
0.055051804	1.21296585	1.001015709	1.036070559	0.963929441
0.055052266	1.216161596	1.001666157	1.045318817	0.954681183
0.055053191	1.221438248	1.002950742	1.063815332	0.936184668
0.055053658	1.218397548	1.003221988	1.073167206	0.926832794
0.055053892	1.211192291	1.002991116	1.077843143	0.922156857
0.05505436	1.09953149	0.999031085	1.087195018	0.912804982
0.055054835	0.56158605	0.982138002	1.096695729	0.903304271
0.055054923	0.395079852	0.977115676	1.098452302	0.901547698
0.055055098	0.020853215	0.966126418	1.101965447	0.898034553
0.055055435	-0.860669803	0.941859515	1.108693825	0.891306175
0.055055472	-0.968495747	0.939037646	1.109431392	0.890568608
0.055055545	-1.139370224	0.934827723	1.110906525	0.889093475
0.055055665	-1.19894687	0.934501694	1.113295278	0.886704722
0.055055693	-1.196534548	0.934905598	1.113855747	0.886144253
0.055055749	-1.197841077	0.935525605	1.114976685	0.885023315
0.055055846	-1.197823516	0.936646545	1.116927265	0.883072735
0.055055991	-1.199298522	0.938205038	1.119811346	0.880188654
0.055056063	-1.19879844	0.938996662	1.121253387	0.878746613
0.055056207	-1.199606347	0.94048282	1.124137468	0.875862532
0.055056495	-1.199213772	0.943348938	1.129905629	0.870094371
0.055057042	-1.199720368	0.948222351	1.140844972	0.859155028
0.055057311	-1.199388556	0.950411828	1.146229402	0.853770598
0.05505785	-1.199721668	0.954397612	1.156998262	0.843001738
0.055058927	-1.199547497	0.961238084	1.178535982	0.821464018
0.055059465	-1.199707642	0.96417323	1.189304842	0.810695158
0.055060542	-1.199627331	0.969375882	1.210842562	0.789157438
0.055062696	-1.199764409	0.97782741	1.253918002	0.746081998
0.055067003	-1.199851103	0.990117043	1.340068881	0.659931119
0.055068799	-1.199901406	0.993999379	1.375973924	0.624026076
0.055072389	-1.19991904	1.000551848	1.447784011	0.552215989
0.05507957	-1.19996454	1.010428621	1.591404185	0.408595815
0.055090683	-1.199973132	1.020460882	1.813663961	0.186336039
0.0551	-1.199987292	1.025779264	2	0
0.055104369	-1.200006592	1.028037467	2	0
0.055111783	-1.200005203	1.031555397	2	0
0.055118808	-1.200005368	1.034414557	2	0
0.055132858	-1.200003831	1.039338121	2	0
0.055160958	-1.200003505	1.047190245	2	0
0.055209044	-1.200001751	1.055094148	2	0
0.055231501	-1.200002421	1.054632876	2	0
0.055241	-1.200001244	1.052547794	2	0
0.055249392	-1.200002176	1.049091666	2	0
0.055256569	-1.200000883	1.044630496	2	0
0.055261948	-1.200001917	1.040177142	2	0
0.055265714	-1.200000516	1.036332684	2	0
0.05526842	-1.200001751	1.03307366	2	0
0.055270429	-1.200000169	1.030279266	2	0
0.055271923	-1.200001707	1.027904717	2	0
0.055273022	-1.199999815	1.025923745	2	0
0.055273828	-1.200001813	1.024289364	2	0
0.05527442	-1.199999441	1.022946595	2	0
0.055274856	-1.20000205	1.021847209	2	0
0.055275178	-1.199999093	1.020952849	2	0
0.055275415	-1.200002265	1.02023058	2	0
0.05527559	-1.199998987	1.019655109	2	0
0.05527572	-1.200002095	1.019202362	2	0
0.055275817	-1.199999467	1.01885488	2	0
0.05527589	-1.200001229	1.01859651	2	0
0.055275947	-1.200000341	1.018423865	2	0
0.055275993	-1.200000083	1.018339157	2	0
0.055276046	-1.200000234	1.018407497	2	0
0.05527606	-1.199998912	1.018499455	2	0
0.05527607	-1.199999747	1.018569554	2	0
0.055276079	-1.200000035	1.018588275	2	0
0.055276091	-1.200001979	1.018458592	2	0
0.0552761	-1.200004271	1.018134653	2	0
0.05527611	-1.200007239	1.017523201	2	0
0.055276117	-1.200009064	1.016912302	2	0
0.055276127	-1.200011146	1.015883999	2	0
0.055276136	-1.200012356	1.014901336	2	0
0.055276145	-1.20001335	1.013727994	2	0
0.055276155	-1.200014646	1.012342674	2	0
0.055276161	-1.200017961	1.011482063	2	0
0.055276163	-1.200022225	1.010928624	2	0
0.055276168	-1.200013027	1.01027811	2	0
0.055276169	-1.200011893	1.010182789	2	0
0.055276171	-1.200009764	1.010003253	2	0
0.055276175	-1.200008857	1.009726213	2	0
0.055276182	-1.200007688	1.009202791	2	0
0.055276192	-1.200007376	1.008490195	2	0
0.055276209	-1.200006314	1.007378627	2	0
0.055276243	-1.200005582	1.005392628	2	0
0.055276311	-1.200003867	1.002107932	2	0
0.055276447	-1.200002389	0.997289527	2	0
0.05527672	-1.200000298	0.991311065	2	0
0.055277086	-1.199999599	0.986533243	2	0
0.055277201	-1.199999092	0.985341668	2	0
0.055277433	-1.199998969	0.983167933	2	0
0.055277896	-1.199997873	0.979502337	2	0
0.055278822	-1.199996576	0.974170855	2	0
0.055280561	-1.199993411	0.968489513	2	0
0.055284038	-1.199989996	0.964899169	2	0
0.055289462	-1.199989531	0.967088801	2	0
0.055291925	-1.19999054	0.96932432	2	0
0.055296851	-1.199991604	0.974096067	2	0
0.055306703	-1.199994056	0.983062145	2	0
0.055326407	-1.199996206	0.997081808	2	0
0.055363917	-1.199998375	1.014493189	2	0
0.05542095	-1.199998968	1.030363898	2	0
0.055512604	-1.199999785	1.045840146	2	0
0.055660076	-1.199999559	1.060979546	2	0
0.055722398	-1.200000084	1.065485409	2	0
0.05584704	-1.199999555	1.072890285	2	0
0.055909362	-1.200000161	1.075966096	2	0
0.056034005	-1.199999514	1.081296867	2	0
0.05628329	-1.200000233	1.089698722	2	0
0.056393702	-1.19999944	1.092694735	2	0
0.056614526	-1.200000288	1.09784331	2	0
0.056724938	-1.199999359	1.100067115	2	0
0.056945761	-1.200000346	1.104001214	2	0
0.057387409	-1.199999181	1.110360902	2	0
0.057548828	-1.200000469	1.112278517	2	0
0.057871667	-1.199999045	1.115662731	2	0
0.05848963	-1.200000699	1.120865669	2	0
0.058532367	-1.199999214	1.121172484	2	0
0.058617841	-1.200001112	1.121768347	2	0
0.058660578	-1.199999525	1.122059103	2	0
0.058746052	-1.200001402	1.122624024	2	0
0.058788789	-1.199999294	1.122899877	2	0
0.058874262	-1.200001131	1.123436069	2	0
0.058916999	-1.19999878	1.123698057	2	0
0.059002473	-1.200000819	1.124207473	2	0
0.05904521	-1.199998494	1.124456528	2	0
0.059130684	-1.200000612	1.124941013	2	0
0.059301631	-1.19999831	1.125865239	2	0
0.059376611	-1.200000516	1.126251299	2	0
0.059526569	-1.199998319	1.126993355	2	0
0.059763284	-1.200000524	1.128084144	2	0
0.06	-1.199998357	1.129087139	2	1.39E-13
0.060001563	-1.200553905	1.12901442	1.96875	0.03125
0.060004688	-1.200363351	1.128915732	1.90625	0.09375
0.060008729	-1.20824388	1.128605126	1.825417599	0.174582401
0.060012479	-1.196690209	1.128840211	1.750425914	0.249574086
0.060018745	-1.212310458	1.128653763	1.625104097	0.374895903
0.060024874	-1.205183195	1.129238998	1.502514434	0.497485566
0.060032567	-1.211317486	1.129566516	1.348650951	0.651349049
0.060035007	-1.21175939	1.129694349	1.299859302	0.700140698
0.060036227	-1.212596291	1.129723024	1.275463477	0.724536523
0.06003711	-1.213032877	1.129712303	1.257804554	0.742195446
0.060038263	-1.213664027	1.129659413	1.234748302	0.765251698
0.060039243	-1.214198872	1.129605552	1.215131872	0.784868128
0.060040306	-1.21481357	1.129544631	1.193883106	0.806116894
0.060041494	-1.215502139	1.129477298	1.170123367	0.829876633
0.060042706	-1.216243228	1.129410099	1.145870304	0.854129696
0.060044091	-1.217099322	1.129340242	1.118172569	0.881827431
0.06004578	-1.218193506	1.129278439	1.084397354	0.915602646
0.060048081	-1.219702815	1.129340434	1.038382052	0.961617948
0.060051155	-1.221526674	1.130710704	0.976899771	1.023100229
0.060052103	-1.221938646	1.131765679	0.957949841	1.042050159
0.060052576	-1.222098867	1.13250952	0.948474876	1.051525124
0.060053524	-1.222608687	1.133556667	0.929524946	1.070475054
0.060054832	-1.242324501	1.074671263	0.90336871	1.09663129
0.060055105	-1.253319786	1.039797692	0.897892778	1.102107222
0.060055653	-1.277704185	0.930471921	0.886940913	1.113059087
0.060055858	-1.279212863	0.881992932	0.882833373	1.117166627
0.060056102	-1.210975822	0.834350985	0.877956737	1.122043263
0.060056254	-0.977115911	0.813411355	0.874916136	1.125083864
0.060056299	-0.848671535	0.808423366	0.874023763	1.125976237
0.060056388	-0.520610591	0.80023105	0.872239018	1.127760982
0.060056567	0.327945396	0.788896321	0.868669526	1.131330474
0.060056724	1.133182971	0.782182273	0.865525652	1.134474348
0.060056762	1.186315777	0.781373103	0.864767871	1.135232129
0.060056837	1.190182823	0.777648365	0.863252309	1.136747691
0.060056934	1.199084951	0.77196026	0.86131733	1.13868267
0.060056953	1.195259512	0.770938856	0.860943874	1.139056126
0.06005699	1.197811469	0.769034641	0.860196963	1.139803037
0.060057065	1.196655128	0.765565732	0.85870314	1.14129686
0.060057147	1.19830197	0.762189343	0.857056617	1.142943383
0.060057188	1.197442041	0.760626748	0.856233355	1.143766645
0.060057271	1.198421755	0.757707769	0.854586832	1.145413168
0.060057435	1.198057727	0.752376212	0.851293786	1.148706214
0.060057713	1.198824519	0.744178216	0.845737445	1.154262555
0.060057852	1.198409227	0.740240983	0.842959274	1.157040726
0.06005813	1.19887878	0.732418222	0.837402933	1.162597067
0.060058685	1.198628105	0.716588804	0.826290251	1.173709749
0.060058963	1.19894773	0.708515599	0.82073391	1.17926609
0.060059519	1.198798693	0.691967851	0.809621227	1.190378773
0.06006063	1.199152989	0.657132996	0.787395863	1.212604137
0.060062853	1.199312015	0.579800191	0.742945134	1.257054866
0.060063739	1.199470088	0.546243687	0.725223583	1.274776417
0.060065511	1.199520858	0.475967547	0.68978048	1.31021952
0.060069055	1.199714756	0.332244729	0.618894275	1.381105725
0.06007572	1.19982651	0.090184228	0.485608545	1.514391455
0.060083624	1.199912198	-0.13473259	0.327513442	1.672486558
0.060091812	1.199927448	-0.313014443	0.163756721	1.836243279
0.0601	1.199972119	-0.436043944	0	2
0.060103114	1.200017251	-0.419064752	0	2
0.060104672	1.200018573	-0.410319423	0	2
0.060107786	1.200018116	-0.392560532	0	2
0.060114015	1.200019891	-0.356416585	0	2
0.060126473	1.200016656	-0.289143189	0	2
0.06014344	1.200015073	-0.213655593	0	2
0.060167043	1.200011199	-0.131360312	0	2
0.060199303	1.200009572	-0.046489332	0	2
0.060208568	1.200007989	-0.026081038	0	2
0.060227098	1.200006041	0.010131759	0	2
0.060242306	1.2000034	0.036671249	0	2
0.060251725	1.200001858	0.051542903	0	2
0.060257994	1.200000937	0.06120169	0	2
0.060262752	1.199998851	0.06801711	0	2
0.060266424	1.199999275	0.073406955	0	2
0.060269139	1.199995567	0.077062923	0	2
0.060271106	1.19999803	0.079912364	0	2
0.060272541	1.199991669	0.081750415	0	2
0.0602736	1.19999718	0.083294756	0	2
0.060274381	1.199987124	0.084258956	0	2
0.060274957	1.199996204	0.085099619	0	2
0.06027538	1.199982804	0.0856229	0	2
0.060275692	1.199993705	0.086057411	0	2
0.060275921	1.199980966	0.086369867	0	2
0.060276092	1.199987815	0.086574046	0	2
0.060276217	1.199983388	0.086772503	0	2
0.060276312	1.199981002	0.086868938	0	2
0.060276383	1.199987041	0.086983195	0	2
0.060276438	1.199984016	0.087049004	0	2
0.060276483	1.199994788	0.087109087	0	2
0.060276535	1.20001219	0.087183918	0	2
0.060276547	1.20002543	0.087197101	0	2
0.060276558	1.20002304	0.087212242	0	2
0.060276568	1.199991345	0.087215743	0	2
0.060276579	1.199914816	0.087218199	0	2
0.060276588	1.199808344	0.087212997	0	2
0.060276599	1.19967387	0.087212135	0	2
0.060276607	1.199578406	0.087215567	0	2
0.060276616	1.199484603	0.087229225	0	2
0.060276625	1.199421249	0.087244935	0	2
0.060276634	1.199370424	0.087266107	0	2
0.060276645	1.199284012	0.087280792	0	2
0.060276648	1.199131282	0.087261251	0	2
0.060276649	1.199122445	0.087258412	0	2
0.06027665	1.199131662	0.087258399	0	2
0.060276651	1.199188944	0.087272754	0	2
0.060276654	1.199290403	0.0873089	0	2
0.060276655	1.199331062	0.087323123	0	2
0.060276657	1.199399697	0.087347403	0	2
0.060276661	1.199493306	0.087378166	0	2
0.060276668	1.19957428	0.087400158	0	2
0.060276676	1.199627073	0.087408844	0	2
0.060276691	1.199665966	0.087414183	0	2
0.06027672	1.199712409	0.087436558	0	2
0.060276777	1.199771638	0.087505381	0	2
0.060276893	1.199840364	0.087656332	0	2
0.060277123	1.199907654	0.087960094	0	2
0.060277458	1.199939233	0.088402878	0	2
0.060277593	1.199943316	0.088580615	0	2
0.060277862	1.199949714	0.088935862	0	2
0.060278299	1.199957994	0.089511746	0	2
0.060279174	1.199968511	0.090659182	0	2
0.060280923	1.199980329	0.092936936	0	2
0.060284421	1.199990238	0.097424917	0	2
0.060291037	1.199997049	0.105677141	0	2
0.060300856	1.200000163	0.117385747	0	2
0.060316518	1.2000021	0.134854256	0	2
0.060341781	1.20000277	0.160321216	0	2
0.060384233	1.200003129	0.197056086	0	2
0.060453357	1.200002689	0.245035378	0	2
0.06056704	1.200002383	0.303486444	0	2
0.060751992	1.200001595	0.368233964	0	2
0.061024799	1.200001376	0.429593318	0	2
0.061392498	1.2000008	0.48269527	0	2
0.06190444	1.2000008	0.529980317	0	2
0.062650982	1.200000338	0.575005907	0	2
0.062913549	1.200000581	0.586709914	0	2
0.063438683	1.200000316	0.608163653	0	2
0.063654623	1.200002034	0.623269877	0	2
0.063745344	1.200002579	0.633871763	0	2
0.063926787	1.200000741	0.649304312	0	2
0.063992706	1.200000683	0.652100208	0	2
0.064124543	1.199999572	0.654749181	0	2
0.064313302	1.200000046	0.656259539	0	2
0.06459762	1.199999206	0.656480409	0	2
0.06479881	1.20000001	0.656590053	0	2
0.065	1.199999188	0.656493878	0	2
0.065001563	1.201369736	0.709501126	0.03125	1.96875
0.065004687	1.20147664	0.822598459	0.09375	1.90625
0.06500899	1.199136682	0.917049424	0.179809586	1.820190414
0.065012957	1.202659002	0.934412067	0.259143736	1.740856264
0.065019977	1.200191513	0.956659512	0.399543698	1.600456302
0.065021394	1.200776886	0.960308064	0.427889331	1.572110669
0.065024229	1.202690275	0.966265092	0.484580598	1.515419402
0.065029898	1.201290777	0.976056637	0.597963132	1.402036868
0.065031603	1.20262461	0.978525635	0.632065062	1.367934938
0.065035013	1.201785191	0.98313175	0.700268924	1.299731076
0.06503631	1.202257808	0.984709359	0.726204833	1.273795167
0.065036556	1.202060876	0.985004405	0.731111749	1.268888251
0.065037046	1.201796869	0.985577919	0.74092558	1.25907442
0.06503786	1.201465978	0.986504186	0.757193506	1.242806494
0.065038972	1.201117468	0.987739302	0.779433055	1.220566945
0.065040061	1.200902343	0.988922354	0.801219232	1.198780768
0.065041322	1.200742022	0.990256354	0.826437327	1.173562673
0.065042507	1.20066009	0.991475813	0.850145391	1.149854609
0.065043858	1.200629114	0.992824144	0.877150208	1.122849792
0.065045467	1.200729237	0.994381485	0.909331917	1.090668083
0.065047644	1.201471311	0.996436338	0.952876333	1.047123667
0.065050599	1.207088116	0.999423296	1.01198244	0.98801756
0.065051514	1.211145499	1.00050273	1.030288372	0.969711628
0.065051972	1.213996395	1.001114197	1.039441338	0.960558662
0.065052887	1.220492687	1.002460025	1.05774727	0.94225273
0.065053345	1.222079536	1.003053386	1.066900236	0.933099764
0.06505426	1.1236537	0.999693514	1.085206168	0.914793832
0.065054356	1.093756752	0.998690505	1.087116116	0.912883884
0.065054547	0.960469905	0.99440728	1.090936012	0.909063988
0.06505484	0.556448889	0.981901871	1.09680881	0.90319119
0.065055287	-0.436915551	0.953264411	1.10574161	0.89425839
0.065055398	-0.745090917	0.94489217	1.107967844	0.892032156
0.065055621	-1.173428195	0.934545127	1.112420313	0.887579687
0.065055796	-1.203436186	0.935724353	1.115917781	0.884082219
0.065055843	-1.197973237	0.936420023	1.116850906	0.883149094
0.065055936	-1.198967978	0.937440362	1.118717157	0.881282843
0.065056086	-1.198919072	0.939078665	1.12172803	0.87827197
0.06505628	-1.199589268	0.9410713	1.125604886	0.874395114
0.065056377	-1.199204925	0.942050367	1.127543314	0.872456686
0.065056571	-1.199658917	0.943902718	1.131420171	0.868579829
0.065056959	-1.199365436	0.947386589	1.139173884	0.860826116
0.065057734	-1.19969597	0.953473411	1.154681309	0.845318691
0.065058122	-1.199507336	0.95615882	1.162435022	0.837564978
0.065058897	-1.199696066	0.960956884	1.177942447	0.822057553
0.065060448	-1.199631395	0.968910791	1.208957298	0.791042702
0.065061223	-1.199722076	0.972231751	1.224464723	0.775535277
0.065062774	-1.199731336	0.978011624	1.255479574	0.744520426
0.065065875	-1.199846438	0.987185383	1.317509276	0.682490724
0.065072078	-1.199919295	1.000128676	1.441568679	0.558431321
0.065073992	-1.199941	1.003125406	1.479840494	0.520159506
0.065077819	-1.199949922	1.008311078	1.556384124	0.443615876
0.065085474	-1.199973925	1.016292917	1.709471385	0.290528615
0.0651	-1.199981688	1.025832812	2	0
0.065104282	-1.200006581	1.028023423	2	0
0.065112705	-1.200005123	1.03195157	2	0
0.065121105	-1.200005212	1.035263948	2	0
0.065137904	-1.200003569	1.040881964	2	0
0.065171502	-1.200003253	1.049589488	2	0
0.065216932	-1.200001648	1.055337042	2	0
0.065235554	-1.200002338	1.053811658	2	0
0.065243733	-1.20000124	1.051478938	2	0
0.065252029	-1.200002053	1.047491948	2	0
0.065258684	-1.200000916	1.042864715	2	0
0.065263408	-1.200001732	1.038621436	2	0
0.06526672	-1.200000653	1.035025798	2	0
0.065269148	-1.200001454	1.031945262	2	0
0.065270962	-1.200000478	1.029299099	2	0
0.065272305	-1.200001212	1.027067658	2	0
0.065273289	-1.200000403	1.02521772	2	0
0.065274011	-1.200000995	1.023694353	2	0
0.065274542	-1.200000439	1.022443584	2	0
0.065274933	-1.200000787	1.021421318	2	0
0.065275222	-1.200000565	1.020591871	2	0
0.065275435	-1.200000592	1.019924331	2	0
0.065275593	-1.200000714	1.019395321	2	0
0.06527571	-1.200000461	1.018981637	2	0
0.065275797	-1.200000742	1.018667674	2	0
0.065275864	-1.200000425	1.018439334	2	0
0.065275916	-1.200000508	1.018296288	2	0
0.06527596	-1.200000165	1.018250445	2	0
0.065276009	-1.199999727	1.0183703	2	0
0.065276025	-1.199999585	1.018457127	2	0
0.065276033	-1.200000209	1.018467698	2	0
0.065276046	-1.200002498	1.018272535	2	0
0.065276055	-1.200004903	1.017902165	2	0
0.065276065	-1.200007984	1.017185987	2	0
0.065276073	-1.200009755	1.01649522	2	0
0.065276083	-1.200011551	1.01547132	2	0
0.065276091	-1.200012653	1.014459213	2	0
0.065276101	-1.200013596	1.013239084	2	0
0.065276112	-1.200015897	1.011640312	2	0
0.065276115	-1.200021078	1.010969011	2	0
0.065276115	-1.200021269	1.010879405	2	0
0.065276116	-1.200020851	1.010722262	2	0
0.065276117	-1.200017831	1.01047801	2	0
0.065276121	-1.200012621	1.010132208	2	0
0.065276125	-1.200009174	1.009767839	2	0
0.065276129	-1.200008326	1.009469143	2	0
0.065276134	-1.200007721	1.009076455	2	0
0.065276143	-1.200007225	1.008483243	2	0
0.06527616	-1.200006383	1.00737236	2	0
0.065276194	-1.200005401	1.005390382	2	0
0.065276263	-1.20000393	1.002119329	2	0
0.0652764	-1.200002233	0.9973264	2	0
0.065276675	-1.200000402	0.991371834	2	0
0.065277056	-1.199999455	0.986423406	2	0
0.065277168	-1.199999186	0.985275274	2	0
0.065277392	-1.199998855	0.983164944	2	0
0.065277841	-1.199998001	0.979591966	2	0
0.065278714	-1.199996572	0.974470225	2	0
0.06528046	-1.199993601	0.968578092	2	0
0.065283952	-1.199989889	0.964851505	2	0
0.065289344	-1.199989614	0.966994155	2	0
0.065291781	-1.199990392	0.969200916	2	0
0.065296653	-1.199991671	0.973923198	2	0
0.065306399	-1.199993895	0.982825691	2	0
0.06532589	-1.199996282	0.99678894	2	0
[truncated: 889 more rows]
