# Supplementary material for: A chopper amplifier with adaptive biasing OTA for biomedical applications, featuring high gain and CMRR
Source: PLoS One. 2024 Nov 13;19(11):e0313423. doi: 10.1371/journal.pone.0313423 (PMC11559999; doi:10.1371/journal.pone.0313423)
Supplement: S1 Data — (ZIP) [file pone.0313423.s001.zip › Graphs-Support files/Figure 8.csv]

Comm-Gain X	Comm-Gain Y	CMRR X	CMRR Y	Diff-Gain X	Diff-Gain Y
1	-64.23894829	1	127.9686334	1	63.72968339
10	-64.23868707	10	129.3622964	10	65.12360638
100	-64.21343546	100	129.3461452	100	65.13270522
1000	-62.09382972	1000	127.2194235	1000	65.12559348
10000	-46.177639	10000	110.3213153	10000	64.14367529
100000	-26.38392624	100000	75.6077637	100000	49.2238337
1000000	-12.6019687	1000000	35.15961853	1000000	22.55764853
10000000	-12.65584364	10000000	-0.964118426	10000000	-13.61995843
100000000	-16.83749915	100000000	-0.690675114	100000000	-17.52817511
1000000000	-39.95720463	1000000000	-7.553989595	1000000000	-47.5111896
10000000000	-68.57426077	10000000000	7.238601569	10000000000	-61.33565843
