# Supplementary material for: A chopper amplifier with adaptive biasing OTA for biomedical applications, featuring high gain and CMRR
Source: PLoS One. 2024 Nov 13;19(11):e0313423. doi: 10.1371/journal.pone.0313423 (PMC11559999; doi:10.1371/journal.pone.0313423)
Supplement: S1 Data — (ZIP) [file pone.0313423.s001.zip › Graphs-Support files/Figure 9.xlsx]

## Sheet: Sheet1
Frequency	input noise
Hz	µV / √(Hz)
1	2.66
10	0.695
100	0.183
1000	0.0545
10000	0.0294
100000	0.0268
1000000	0.0267
10000000	0.0254
100000000	0.0133
1000000000	0.0586
10000000000	0.0279
